# Supplementary material for: YOLOv8-DEE: a high-precision model for printed circuit board defect detection
Source: PeerJ Comput Sci. 2024 Dec 12;10:e2548. doi: 10.7717/peerj-cs.2548 (PMC11888845; doi:10.7717/peerj-cs.2548)
Supplement: Supplemental Information 1 [file peerj-cs-10-2548-s001.zip]

Archive with 79 entries (63 files):
- .gitignore
- .idea/
- .idea/.gitignore
- .idea/deployment.xml
- .idea/inspectionProfiles/
- .idea/inspectionProfiles/profiles_settings.xml
- .idea/misc.xml
- .idea/modules.xml
- .idea/workspace.xml
- .idea/yolov8-pytorch-master.iml
- 2007_train.txt
- 2007_val.txt
- __pycache__/
- __pycache__/yolo.cpython-38.pyc
- get_map.py
- img.jpg
- img/
- img_out/
- LICENSE
- logs/
- logs/README.md
- map_out/
- model_data/
- model_data/.ipynb_checkpoints/
- model_data/.ipynb_checkpoints/cls_classes-checkpoint.txt
- model_data/.ipynb_checkpoints/deeppcb_classes-checkpoint.txt
- model_data/.ipynb_checkpoints/heatmap_vision-checkpoint.png
- model_data/cls_classes.txt
- model_data/coco_classes.txt
- model_data/deeppcb_classes.txt
- model_data/heatmap_vision.png
- model_data/simhei.ttf
- model_data/voc_classes.txt
- nets/
- nets/.ipynb_checkpoints/
- nets/.ipynb_checkpoints/backbone-checkpoint.py
- nets/.ipynb_checkpoints/yolo-checkpoint.py
- nets/.ipynb_checkpoints/yolo_training-checkpoint.py
- nets/__init__.py
- nets/__pycache__/
- nets/__pycache__/__init__.cpython-38.pyc
- nets/__pycache__/backbone.cpython-38.pyc
- nets/__pycache__/yolo.cpython-38.pyc
- nets/__pycache__/yolo_training.cpython-38.pyc
- nets/backbone.py
- nets/yolo.py
- nets/yolo_training.py
- predict.py
- README.md
- requirements.txt
- summary.py
- train.py
- utils/
- utils/.ipynb_checkpoints/
- utils/.ipynb_checkpoints/utils_bbox-checkpoint.py
- utils/.ipynb_checkpoints/utils_fit-checkpoint.py
- utils/.ipynb_checkpoints/utils_map-checkpoint.py
- utils/__init__.py
- utils/__pycache__/
- utils/__pycache__/__init__.cpython-38.pyc
- utils/__pycache__/callbacks.cpython-38.pyc
- utils/__pycache__/dataloader.cpython-38.pyc
- utils/__pycache__/utils.cpython-38.pyc
- utils/__pycache__/utils_bbox.cpython-38.pyc
- utils/__pycache__/utils_fit.cpython-38.pyc
- utils/__pycache__/utils_map.cpython-38.pyc
- utils/callbacks.py
- utils/dataloader.py
- utils/utils.py
- utils/utils_bbox.py
- utils/utils_fit.py
- utils/utils_map.py
- utils_coco/
- utils_coco/coco_annotation.py
- utils_coco/get_map_coco.py
- voc_annotation.py
- yolo.py
- zread.txt
- 常见问题汇总.md
