# Supplementary material for: YOLOv8-DEE: a high-precision model for printed circuit board defect detection
Source: PeerJ Comput Sci. 2024 Dec 12;10:e2548. doi: 10.7717/peerj-cs.2548 (PMC11888845; doi:10.7717/peerj-cs.2548)
Supplement: Supplemental Information 1 [file peerj-cs-10-2548-s001.zip › 2007_train.txt]

/home/jovyan/yff/dataset/deeppcb/VOCdevkit/VOC2007/JPEGImages/00041098.jpg 84,183,121,214,1 193,111,222,149,2 393,126,427,184,6 38,376,86,419,5 89,291,113,333,4 332,409,372,445,1
/home/jovyan/yff/dataset/deeppcb/VOCdevkit/VOC2007/JPEGImages/77000050.jpg 149,415,214,444,1 334,478,376,528,2 424,383,464,411,3 197,158,241,190,5 134,197,190,226,6
/home/jovyan/yff/dataset/deeppcb/VOCdevkit/VOC2007/JPEGImages/12100168.jpg 200,253,247,307,1 228,103,289,128,2 59,199,88,231,3 208,148,267,189,4 283,202,318,228,6 249,368,287,405,5 294,275,328,310,3
/home/jovyan/yff/dataset/deeppcb/VOCdevkit/VOC2007/JPEGImages/13000191.jpg 143,122,176,148,3 204,279,243,320,5 368,272,404,309,6 230,155,267,192,5 267,358,307,387,4 153,404,196,430,3
/home/jovyan/yff/dataset/deeppcb/VOCdevkit/VOC2007/JPEGImages/50600018.jpg 39,187,73,213,1 26,70,64,97,2 142,112,175,136,3 342,260,368,298,6 209,190,248,224,4
/home/jovyan/yff/dataset/deeppcb/VOCdevkit/VOC2007/JPEGImages/50600055.jpg 76,358,181,439,1 328,306,366,347,3 443,320,488,362,4 368,205,404,233,6
/home/jovyan/yff/dataset/deeppcb/VOCdevkit/VOC2007/JPEGImages/00041199.jpg 237,211,273,240,1 200,392,240,419,3 270,370,302,403,3 242,266,285,296,5 163,37,205,71,6
/home/jovyan/yff/dataset/deeppcb/VOCdevkit/VOC2007/JPEGImages/12300236.jpg 216,163,250,189,1 141,32,182,62,1 519,151,559,177,3 109,489,145,517,6 106,364,149,402,5 266,459,299,494,4 56,268,91,316,5 235,88,276,113,3 303,261,343,288,1
/home/jovyan/yff/dataset/deeppcb/VOCdevkit/VOC2007/JPEGImages/77000098.jpg 90,266,125,320,1 192,104,234,147,2 137,213,173,246,3 153,371,190,406,3 22,229,76,279,6
/home/jovyan/yff/dataset/deeppcb/VOCdevkit/VOC2007/JPEGImages/50600013.jpg 259,292,300,318,1 432,254,468,282,2 342,121,378,149,5 349,153,374,186,6 444,100,479,130,3
/home/jovyan/yff/dataset/deeppcb/VOCdevkit/VOC2007/JPEGImages/20085064.jpg 185,45,218,74,1 305,74,362,103,2 436,135,479,160,2 187,169,218,196,1 145,126,174,158,6 201,138,239,174,5
/home/jovyan/yff/dataset/deeppcb/VOCdevkit/VOC2007/JPEGImages/92000098.jpg 77,190,156,341,1 127,120,203,162,2 288,340,338,370,3 279,491,317,530,4 332,191,368,234,6
/home/jovyan/yff/dataset/deeppcb/VOCdevkit/VOC2007/JPEGImages/13000201.jpg 79,365,143,405,1 90,181,130,206,3 139,256,175,282,4 132,293,170,321,3 60,255,91,292,6
/home/jovyan/yff/dataset/deeppcb/VOCdevkit/VOC2007/JPEGImages/50600053.jpg 185,204,222,249,1 365,303,397,339,3 486,237,522,274,5 260,270,292,300,6 48,249,90,279,4
/home/jovyan/yff/dataset/deeppcb/VOCdevkit/VOC2007/JPEGImages/92000111.jpg 213,251,292,297,1 262,177,307,216,4 358,274,395,309,6
/home/jovyan/yff/dataset/deeppcb/VOCdevkit/VOC2007/JPEGImages/20085071.jpg 202,292,237,322,1 304,320,338,366,2 436,285,477,314,3 337,156,378,188,5 228,215,261,244,6 59,292,90,317,3 40,408,97,451,2 367,315,423,354,4 72,361,114,395,4
/home/jovyan/yff/dataset/deeppcb/VOCdevkit/VOC2007/JPEGImages/00041216.jpg 205,273,240,308,1 586,124,620,163,1 246,479,280,512,3 230,370,264,411,4 114,373,151,406,5 129,43,176,83,6
/home/jovyan/yff/dataset/deeppcb/VOCdevkit/VOC2007/JPEGImages/12100146.jpg 128,376,157,407,1 120,228,186,267,2 85,174,120,212,3 250,222,280,252,4 442,353,476,385,6 220,282,256,311,5 446,139,474,180,5
/home/jovyan/yff/dataset/deeppcb/VOCdevkit/VOC2007/JPEGImages/00041189.jpg 349,234,407,296,1 144,232,178,269,3 244,144,273,181,4 428,118,469,142,6 198,291,232,328,4 268,319,320,370,2 178,419,215,449,5 286,449,316,482,6
/home/jovyan/yff/dataset/deeppcb/VOCdevkit/VOC2007/JPEGImages/13000052.jpg 500,156,542,185,1 529,354,571,385,1 445,463,485,497,3 363,406,397,435,3 144,363,174,406,6 314,132,351,159,3 184,255,223,283,3 198,116,238,146,4
/home/jovyan/yff/dataset/deeppcb/VOCdevkit/VOC2007/JPEGImages/50600014.jpg 311,178,357,206,3 245,261,293,304,2 358,368,394,405,3 500,250,528,284,6 346,280,378,315,4
/home/jovyan/yff/dataset/deeppcb/VOCdevkit/VOC2007/JPEGImages/12300149.jpg 453,261,505,293,1 293,256,339,303,2 303,190,338,228,3 147,177,178,209,3 95,339,130,372,4 134,503,162,540,6
/home/jovyan/yff/dataset/deeppcb/VOCdevkit/VOC2007/JPEGImages/20085091.jpg 249,434,285,461,1 438,464,466,517,2 307,471,336,507,1 605,569,634,595,6 306,352,338,381,4 340,370,371,396,3 267,545,300,575,1 80,353,137,397,2
/home/jovyan/yff/dataset/deeppcb/VOCdevkit/VOC2007/JPEGImages/44000046.jpg 264,303,301,339,1 550,184,585,213,1 359,415,388,455,3 126,219,161,258,3 118,480,184,503,5 588,188,614,233,6 257,240,296,282,4
/home/jovyan/yff/dataset/deeppcb/VOCdevkit/VOC2007/JPEGImages/12100163.jpg 270,296,300,323,1 79,164,105,201,2 287,137,318,162,3 66,252,93,284,4 157,436,192,481,5 68,301,102,329,6 330,517,358,544,1
/home/jovyan/yff/dataset/deeppcb/VOCdevkit/VOC2007/JPEGImages/00041211.jpg 305,277,344,338,1 150,292,193,332,3 525,416,559,446,4 220,596,252,627,6
/home/jovyan/yff/dataset/deeppcb/VOCdevkit/VOC2007/JPEGImages/90100032.jpg 420,366,448,395,1 200,212,250,254,5 56,326,92,364,6 325,324,361,361,4 418,435,466,487,2
/home/jovyan/yff/dataset/deeppcb/VOCdevkit/VOC2007/JPEGImages/44000083.jpg 105,144,143,196,1 220,0,276,39,1 250,14,277,49,3 22,479,69,512,2 337,435,365,474,3 310,126,360,168,4 76,133,112,163,5 6,376,38,410,6
/home/jovyan/yff/dataset/deeppcb/VOCdevkit/VOC2007/JPEGImages/00041025.jpg 327,152,375,209,1 194,120,241,158,2 58,152,96,185,3 198,78,235,111,4 54,89,92,120,3 269,364,308,398,5 169,167,206,195,6 510,30,546,61,1
/home/jovyan/yff/dataset/deeppcb/VOCdevkit/VOC2007/JPEGImages/12300151.jpg 178,264,213,295,1 84,392,127,421,2 150,443,195,470,3 352,308,381,343,4 366,210,409,250,5 389,467,431,497,6 113,205,147,238,4
/home/jovyan/yff/dataset/deeppcb/VOCdevkit/VOC2007/JPEGImages/00041156.jpg 103,138,134,169,1 56,91,115,117,2 16,152,49,185,3 65,266,93,302,6 268,380,304,413,5 192,508,221,541,4 331,259,369,289,4 386,386,418,414,3 438,266,472,291,3
/home/jovyan/yff/dataset/deeppcb/VOCdevkit/VOC2007/JPEGImages/12300242.jpg 462,290,500,320,1 169,138,208,168,2 171,183,202,210,3 120,277,168,304,4 260,279,302,316,5 497,389,527,424,5 316,497,343,540,6
/home/jovyan/yff/dataset/deeppcb/VOCdevkit/VOC2007/JPEGImages/20085146.jpg 390,306,425,343,1 419,493,462,517,2 18,214,47,239,3 397,250,427,277,4 260,501,290,527,6 433,225,464,251,4
/home/jovyan/yff/dataset/deeppcb/VOCdevkit/VOC2007/JPEGImages/00041133.jpg 436,170,486,202,1 453,71,479,113,2 230,67,262,94,3 215,256,250,290,4 321,268,350,301,5 193,127,229,157,6
/home/jovyan/yff/dataset/deeppcb/VOCdevkit/VOC2007/JPEGImages/13000212.jpg 100,352,138,385,3 151,156,185,184,4 63,184,91,218,6 312,224,388,276,5 229,448,278,495,5
/home/jovyan/yff/dataset/deeppcb/VOCdevkit/VOC2007/JPEGImages/13000065.jpg 167,336,211,375,1 292,244,326,281,2 339,156,369,187,3 277,295,305,326,4 238,406,270,435,5 58,464,92,492,6 337,340,380,374,1
/home/jovyan/yff/dataset/deeppcb/VOCdevkit/VOC2007/JPEGImages/20085187.jpg 272,270,302,300,1 291,141,328,178,1 316,456,361,483,2 519,136,550,162,3 286,342,318,370,4 323,303,355,333,5 372,266,400,294,6 278,208,317,234,2
/home/jovyan/yff/dataset/deeppcb/VOCdevkit/VOC2007/JPEGImages/20085038.jpg 45,117,73,150,1 239,169,274,197,3 321,186,353,211,4 451,86,485,117,5 346,114,382,146,6 128,55,177,86,2 367,113,404,140,2
/home/jovyan/yff/dataset/deeppcb/VOCdevkit/VOC2007/JPEGImages/20085295.jpg 389,267,426,297,1 270,143,415,173,2 266,538,291,564,3 135,283,174,315,5 389,363,417,394,4 264,329,298,359,1 236,79,290,103,2
/home/jovyan/yff/dataset/deeppcb/VOCdevkit/VOC2007/JPEGImages/20085293.jpg 156,149,199,184,1 366,253,418,277,2 286,145,315,173,4 80,267,109,293,6 241,498,270,525,3 73,420,103,480,2 167,457,197,524,2
/home/jovyan/yff/dataset/deeppcb/VOCdevkit/VOC2007/JPEGImages/12100041.jpg 248,97,289,132,1 329,480,398,527,2 385,143,428,191,4 138,328,172,362,5 159,451,199,479,6
/home/jovyan/yff/dataset/deeppcb/VOCdevkit/VOC2007/JPEGImages/44000029.jpg 47,8,73,60,1 352,162,394,224,1 337,403,375,447,2 613,437,638,479,3 213,460,252,497,4 495,298,529,332,5 589,191,617,226,5 393,150,427,185,6
/home/jovyan/yff/dataset/deeppcb/VOCdevkit/VOC2007/JPEGImages/13000071.jpg 251,245,287,276,3 402,280,433,343,3 352,429,382,459,6 497,379,544,425,6 63,413,100,449,5 68,255,103,292,5
/home/jovyan/yff/dataset/deeppcb/VOCdevkit/VOC2007/JPEGImages/13000118.jpg 403,306,472,351,1 79,491,113,535,2 365,474,408,505,3 459,229,498,257,4 177,149,216,190,5 223,303,260,341,6
/home/jovyan/yff/dataset/deeppcb/VOCdevkit/VOC2007/JPEGImages/20085007.jpg 284,213,312,255,3 491,389,530,417,4 72,230,96,252,5 417,108,450,136,5 313,415,339,437,6 384,299,410,329,6
/home/jovyan/yff/dataset/deeppcb/VOCdevkit/VOC2007/JPEGImages/20085023.jpg 437,388,462,408,1 458,359,484,385,1 545,411,573,434,3 432,467,459,494,4 322,264,347,287,6 319,137,350,157,6 396,68,421,90,3 46,534,76,558,6
/home/jovyan/yff/dataset/deeppcb/VOCdevkit/VOC2007/JPEGImages/92000028.jpg 342,394,419,432,1 116,333,210,369,2 212,222,281,256,3 94,207,148,271,3 67,126,101,160,4 178,452,218,504,4
/home/jovyan/yff/dataset/deeppcb/VOCdevkit/VOC2007/JPEGImages/90100086.jpg 125,287,163,327,3 266,491,300,521,4 89,405,126,442,6 305,187,347,225,5
/home/jovyan/yff/dataset/deeppcb/VOCdevkit/VOC2007/JPEGImages/00041159.jpg 240,224,271,266,1 534,339,583,369,2 236,391,267,423,4 344,435,384,461,6 300,475,342,504,5 404,144,435,174,3 413,53,440,84,3
/home/jovyan/yff/dataset/deeppcb/VOCdevkit/VOC2007/JPEGImages/12300227.jpg 426,82,456,116,1 261,253,297,296,3 538,527,575,559,2 168,453,231,487,1 125,358,159,384,4
/home/jovyan/yff/dataset/deeppcb/VOCdevkit/VOC2007/JPEGImages/20085217.jpg 203,184,255,223,1 110,354,174,409,2 359,124,387,161,3 413,254,444,292,4 564,200,609,230,5 32,60,58,107,6
/home/jovyan/yff/dataset/deeppcb/VOCdevkit/VOC2007/JPEGImages/00041124.jpg 157,314,200,339,1 144,103,169,145,2 326,114,356,145,4 72,145,106,179,3 246,231,274,266,5 197,402,238,434,6 260,325,297,351,3 305,278,342,306,3 331,408,390,432,2 316,193,348,223,5
/home/jovyan/yff/dataset/deeppcb/VOCdevkit/VOC2007/JPEGImages/20085323.jpg 111,531,143,557,1 122,205,162,235,1 52,40,104,67,2 189,572,219,598,3 151,483,179,512,4 15,581,42,609,6 137,330,177,360,1
/home/jovyan/yff/dataset/deeppcb/VOCdevkit/VOC2007/JPEGImages/00041169.jpg 130,353,197,392,1 414,308,442,402,2 342,437,380,464,3 457,303,492,342,4 91,279,129,313,5 243,130,275,162,6
/home/jovyan/yff/dataset/deeppcb/VOCdevkit/VOC2007/JPEGImages/44000066.jpg 187,45,217,102,1 171,270,214,299,1 338,132,380,160,3 274,247,325,279,4 538,281,581,316,5 513,354,574,382,6 418,199,459,232,3
/home/jovyan/yff/dataset/deeppcb/VOCdevkit/VOC2007/JPEGImages/13000123.jpg 160,182,208,215,1 256,138,300,168,2 191,98,229,129,3 42,63,77,95,4 431,148,468,179,6 322,297,358,334,3 308,220,352,260,5 270,464,316,510,6
/home/jovyan/yff/dataset/deeppcb/VOCdevkit/VOC2007/JPEGImages/13000168.jpg 211,438,245,466,3 224,461,257,491,4 345,235,379,274,6 65,266,99,307,6
/home/jovyan/yff/dataset/deeppcb/VOCdevkit/VOC2007/JPEGImages/12100006.jpg 182,414,242,450,1 309,169,343,198,4 581,336,611,363,6 73,204,126,246,5 180,203,211,235,4 529,171,561,203,4 187,341,224,367,3
/home/jovyan/yff/dataset/deeppcb/VOCdevkit/VOC2007/JPEGImages/20085198.jpg 296,286,339,333,1 164,325,213,349,2 429,268,476,302,2 449,258,505,293,2 387,523,425,553,5 284,545,313,573,6 457,217,494,248,4 360,138,394,169,4 426,130,456,154,3
/home/jovyan/yff/dataset/deeppcb/VOCdevkit/VOC2007/JPEGImages/50600071.jpg 199,124,233,167,1 396,114,435,152,2 288,30,339,68,3 485,56,535,87,3 218,317,283,352,3 328,343,375,369,5
/home/jovyan/yff/dataset/deeppcb/VOCdevkit/VOC2007/JPEGImages/13000089.jpg 168,216,206,251,3 178,295,218,320,4 311,338,346,369,4 397,22,446,56,5 403,179,451,227,6
/home/jovyan/yff/dataset/deeppcb/VOCdevkit/VOC2007/JPEGImages/90100067.jpg 369,279,402,308,1 436,157,465,183,3 139,193,168,231,5 501,82,543,108,6 89,343,136,378,2 415,25,447,55,2
/home/jovyan/yff/dataset/deeppcb/VOCdevkit/VOC2007/JPEGImages/44000070.jpg 131,125,168,166,1 324,197,368,240,2 301,126,339,156,3 203,147,238,183,4 185,80,219,112,5 491,303,521,340,6 503,188,533,225,3
/home/jovyan/yff/dataset/deeppcb/VOCdevkit/VOC2007/JPEGImages/20085008.jpg 288,515,313,542,3 406,527,434,569,3 298,213,323,244,5 477,363,505,393,5 333,600,360,625,6
/home/jovyan/yff/dataset/deeppcb/VOCdevkit/VOC2007/JPEGImages/20085221.jpg 412,352,440,393,1 173,470,217,504,1 292,560,324,599,1 423,428,451,479,2 553,547,581,608,2 230,566,255,600,3 293,435,325,477,1 456,603,492,639,3 481,465,513,496,4 181,527,210,559,4 555,420,583,463,4 511,387,537,420,5 313,449,342,476,5 322,479,362,503,6 450,478,487,500,6
/home/jovyan/yff/dataset/deeppcb/VOCdevkit/VOC2007/JPEGImages/50600021.jpg 176,209,209,252,1 202,113,240,143,2 264,258,295,293,3 166,483,210,518,4 423,499,451,529,5 273,325,313,361,6
/home/jovyan/yff/dataset/deeppcb/VOCdevkit/VOC2007/JPEGImages/20085068.jpg 403,457,442,498,1 37,458,74,494,1 455,262,484,308,1 194,128,248,156,2 62,177,95,203,4 553,102,585,130,6 464,197,499,227,5 314,544,346,574,1 540,589,575,617,1 29,416,65,442,2
/home/jovyan/yff/dataset/deeppcb/VOCdevkit/VOC2007/JPEGImages/20085090.jpg 67,115,104,150,1 275,50,333,87,2 475,78,505,103,3 397,103,428,129,4 503,152,537,178,5 497,111,524,137,6 106,89,142,117,5 375,6,403,35,4 534,48,563,72,3
/home/jovyan/yff/dataset/deeppcb/VOCdevkit/VOC2007/JPEGImages/20085161.jpg 509,241,539,267,3 510,328,548,378,3 385,145,430,196,5 546,114,591,164,6
/home/jovyan/yff/dataset/deeppcb/VOCdevkit/VOC2007/JPEGImages/12300147.jpg 190,316,226,343,1 163,192,202,226,2 348,125,381,151,3 459,418,497,449,4 337,455,381,487,4 399,296,449,334,6 204,515,244,544,1 165,402,199,436,2 128,261,159,288,3
/home/jovyan/yff/dataset/deeppcb/VOCdevkit/VOC2007/JPEGImages/20085089.jpg 188,167,221,196,1 330,214,372,246,1 432,338,461,363,3 225,410,259,437,3 124,409,194,455,2 495,413,524,464,2 195,69,245,96,2 402,221,434,253,4 469,157,500,188,4
/home/jovyan/yff/dataset/deeppcb/VOCdevkit/VOC2007/JPEGImages/12100021.jpg 229,535,257,564,1 81,467,117,506,2 250,269,288,301,3 92,266,124,302,4 39,76,73,109,6 219,181,250,214,5 155,223,189,255,4
/home/jovyan/yff/dataset/deeppcb/VOCdevkit/VOC2007/JPEGImages/13000134.jpg 328,210,362,240,3 249,129,285,158,4 338,380,382,422,6 418,126,469,154,5
/home/jovyan/yff/dataset/deeppcb/VOCdevkit/VOC2007/JPEGImages/20085143.jpg 33,465,78,498,1 51,387,78,429,2 237,435,273,461,4 155,450,183,481,3 98,510,131,545,5 381,457,411,492,6
/home/jovyan/yff/dataset/deeppcb/VOCdevkit/VOC2007/JPEGImages/20085092.jpg 205,283,238,311,1 439,318,468,383,2 430,306,463,337,3 554,279,590,319,5 560,333,594,371,1 534,223,563,252,4 304,369,336,402,1
/home/jovyan/yff/dataset/deeppcb/VOCdevkit/VOC2007/JPEGImages/00041070.jpg 170,472,206,501,1 395,450,426,493,2 353,281,398,322,5 105,189,134,228,6 338,192,373,231,5 156,267,191,302,3 513,482,557,512,2 313,478,341,520,2 97,385,127,421,3 505,199,548,229,3
/home/jovyan/yff/dataset/deeppcb/VOCdevkit/VOC2007/JPEGImages/13000055.jpg 257,383,292,410,1 269,307,322,342,2 231,176,275,209,4 496,325,527,352,5 413,135,446,167,6
/home/jovyan/yff/dataset/deeppcb/VOCdevkit/VOC2007/JPEGImages/12300222.jpg 281,189,326,220,1 145,324,185,358,2 277,348,307,380,4 441,322,471,353,6 126,409,163,446,5
/home/jovyan/yff/dataset/deeppcb/VOCdevkit/VOC2007/JPEGImages/12100025.jpg 102,300,153,360,1 386,148,433,192,5 399,57,446,96,6 330,426,365,463,3 56,457,89,503,5
/home/jovyan/yff/dataset/deeppcb/VOCdevkit/VOC2007/JPEGImages/44000021.jpg 339,176,363,219,1 320,288,360,314,2 247,287,275,330,3 598,248,636,285,4 155,435,186,463,3 276,109,314,140,5 336,0,365,22,6
/home/jovyan/yff/dataset/deeppcb/VOCdevkit/VOC2007/JPEGImages/92000096.jpg 173,254,252,294,1 116,352,202,399,2 288,382,327,467,2 376,493,422,542,4 309,185,359,244,5 411,300,450,333,6 167,536,255,573,1
/home/jovyan/yff/dataset/deeppcb/VOCdevkit/VOC2007/JPEGImages/50600039.jpg 228,538,272,578,1 316,170,348,216,2 121,189,167,227,3 216,65,250,104,4 428,77,468,108,5
/home/jovyan/yff/dataset/deeppcb/VOCdevkit/VOC2007/JPEGImages/92000030.jpg 186,444,307,505,1 184,303,253,353,3 228,205,272,245,6 148,262,181,298,5 185,138,224,166,3 343,203,380,228,3 437,436,513,466,1 582,356,618,395,6
/home/jovyan/yff/dataset/deeppcb/VOCdevkit/VOC2007/JPEGImages/50600011.jpg 134,246,267,371,1 420,197,457,230,3 89,109,116,141,5 379,385,412,412,6 414,265,453,299,4
/home/jovyan/yff/dataset/deeppcb/VOCdevkit/VOC2007/JPEGImages/00041075.jpg 116,215,158,244,1 54,237,80,272,2 108,280,142,313,4 144,388,177,430,1 18,345,48,385,4 392,348,425,378,5 226,302,266,328,6 275,236,319,271,2 378,158,406,189,6
/home/jovyan/yff/dataset/deeppcb/VOCdevkit/VOC2007/JPEGImages/44000058.jpg 71,392,116,416,1 46,412,96,437,2 395,48,419,96,2 427,124,462,150,3 573,545,610,599,3 512,175,537,225,5 562,531,597,580,6
/home/jovyan/yff/dataset/deeppcb/VOCdevkit/VOC2007/JPEGImages/20085073.jpg 289,485,325,517,1 369,489,419,534,2 224,580,256,608,3 426,513,460,539,3 197,479,235,509,4 504,491,542,524,4 345,582,376,611,6 59,554,95,581,1
/home/jovyan/yff/dataset/deeppcb/VOCdevkit/VOC2007/JPEGImages/13000010.jpg 160,222,212,257,1 335,249,364,295,2 403,221,433,246,3 269,77,304,110,4 58,62,98,106,5 584,366,617,393,6 95,359,127,422,5 268,333,303,357,4
/home/jovyan/yff/dataset/deeppcb/VOCdevkit/VOC2007/JPEGImages/92000043.jpg 200,229,239,282,4 65,451,119,485,4 246,453,293,495,4 363,168,406,254,1
/home/jovyan/yff/dataset/deeppcb/VOCdevkit/VOC2007/JPEGImages/92000050.jpg 96,131,214,162,1 183,334,283,370,2 346,415,379,457,4 157,450,192,491,6
/home/jovyan/yff/dataset/deeppcb/VOCdevkit/VOC2007/JPEGImages/92000066.jpg 120,384,199,421,1 332,257,422,291,2 315,146,356,184,3 372,421,424,472,4 145,241,175,286,6 484,458,568,499,1
/home/jovyan/yff/dataset/deeppcb/VOCdevkit/VOC2007/JPEGImages/13000018.jpg 248,222,286,259,3 192,128,218,157,3 102,454,130,478,3 33,578,64,610,3 447,224,473,253,4 408,310,441,342,4 178,98,202,130,4 202,383,236,410,4 500,513,531,538,6 173,116,197,140,6
/home/jovyan/yff/dataset/deeppcb/VOCdevkit/VOC2007/JPEGImages/12100143.jpg 186,370,222,407,1 394,481,429,514,3 243,480,274,512,4 26,408,55,438,6 91,477,128,516,5 113,253,142,315,2 359,275,387,301,1
/home/jovyan/yff/dataset/deeppcb/VOCdevkit/VOC2007/JPEGImages/20085155.jpg 351,139,389,175,1 425,16,471,42,2 165,46,192,72,3 361,76,392,104,4 152,79,183,112,5 59,31,85,57,6
/home/jovyan/yff/dataset/deeppcb/VOCdevkit/VOC2007/JPEGImages/20085320.jpg 265,426,296,452,3 316,471,348,495,6
/home/jovyan/yff/dataset/deeppcb/VOCdevkit/VOC2007/JPEGImages/20085006.jpg 263,77,334,107,2 363,279,387,301,3 122,392,146,414,3 122,264,153,288,3 411,178,439,205,4 32,505,61,528,5 427,84,448,107,6 379,484,416,521,6
/home/jovyan/yff/dataset/deeppcb/VOCdevkit/VOC2007/JPEGImages/20085049.jpg 186,272,223,298,1 27,493,62,519,1 44,378,97,415,2 331,424,374,452,2 106,305,136,333,3 384,291,414,320,3 292,76,337,106,5 551,56,585,83,6
/home/jovyan/yff/dataset/deeppcb/VOCdevkit/VOC2007/JPEGImages/77000037.jpg 104,195,169,245,1 290,213,325,241,4 493,396,528,432,4 413,465,453,509,2
/home/jovyan/yff/dataset/deeppcb/VOCdevkit/VOC2007/JPEGImages/20085114.jpg 246,331,278,357,1 338,126,372,153,1 188,264,239,289,2 321,563,368,589,2 245,172,280,199,4 420,333,452,376,5 199,434,228,463,3 284,359,314,390,3 488,382,522,408,3
/home/jovyan/yff/dataset/deeppcb/VOCdevkit/VOC2007/JPEGImages/00041071.jpg 240,169,273,219,1 70,99,109,128,3 294,45,323,82,4 212,525,250,550,3 424,489,460,515,4 601,437,628,495,2 360,438,392,463,3
/home/jovyan/yff/dataset/deeppcb/VOCdevkit/VOC2007/JPEGImages/20085250.jpg 202,165,237,200,1 117,430,143,468,2 158,419,186,446,3 343,385,371,415,4 281,161,314,191,4 197,142,224,168,3 400,325,434,363,4 342,162,371,191,4
/home/jovyan/yff/dataset/deeppcb/VOCdevkit/VOC2007/JPEGImages/13000068.jpg 391,445,439,470,1 274,390,311,414,2 406,222,455,259,2 156,233,188,268,4 60,438,96,468,6 146,289,180,319,4 534,416,577,451,1 445,405,485,431,3
/home/jovyan/yff/dataset/deeppcb/VOCdevkit/VOC2007/JPEGImages/50600019.jpg 20,226,53,252,1 112,106,146,134,2 306,152,339,191,2 297,242,324,270,6 215,290,250,319,4
/home/jovyan/yff/dataset/deeppcb/VOCdevkit/VOC2007/JPEGImages/13000078.jpg 448,210,495,239,3 582,193,614,218,3 278,398,328,446,6 524,239,575,306,5 546,600,585,632,4
/home/jovyan/yff/dataset/deeppcb/VOCdevkit/VOC2007/JPEGImages/12300064.jpg 427,410,477,442,1 388,98,433,134,5 200,327,238,366,6 97,223,133,250,4 201,114,232,138,4 244,178,275,210,3
/home/jovyan/yff/dataset/deeppcb/VOCdevkit/VOC2007/JPEGImages/00041102.jpg 263,303,306,359,1 323,507,352,549,2 365,433,409,460,3 394,325,432,358,3 126,300,155,334,4 330,399,367,434,5 135,376,173,421,6 396,148,436,177,1
/home/jovyan/yff/dataset/deeppcb/VOCdevkit/VOC2007/JPEGImages/20085215.jpg 385,258,413,290,1 43,96,73,142,1 169,188,217,222,2 45,244,72,277,3 68,437,100,466,4 271,551,312,581,5 133,107,164,131,6 473,136,507,195,2
/home/jovyan/yff/dataset/deeppcb/VOCdevkit/VOC2007/JPEGImages/77000034.jpg 121,75,158,132,2 145,264,188,309,6 275,382,305,412,4 214,505,244,541,3 365,142,404,191,6 200,36,241,90,2
/home/jovyan/yff/dataset/deeppcb/VOCdevkit/VOC2007/JPEGImages/92000116.jpg 217,259,290,380,1 441,305,479,380,2 359,216,405,262,4 337,94,371,135,6 433,148,467,194,5 360,462,404,515,4
/home/jovyan/yff/dataset/deeppcb/VOCdevkit/VOC2007/JPEGImages/12300217.jpg 391,427,429,458,1 141,377,190,406,2 77,289,125,320,3 143,160,183,193,3 291,72,320,109,5 159,56,191,83,6 405,544,442,571,1
/home/jovyan/yff/dataset/deeppcb/VOCdevkit/VOC2007/JPEGImages/20085095.jpg 318,295,363,323,1 120,279,150,330,2 292,65,328,98,5 422,187,450,213,3 127,240,154,265,6 545,486,578,521,5 298,225,333,254,1 371,323,405,350,4 219,435,258,466,4
/home/jovyan/yff/dataset/deeppcb/VOCdevkit/VOC2007/JPEGImages/12300071.jpg 365,217,427,252,1 138,176,186,211,3 136,269,173,299,4 50,170,79,203,4 306,117,349,153,5 79,230,111,258,6
/home/jovyan/yff/dataset/deeppcb/VOCdevkit/VOC2007/JPEGImages/20085275.jpg 138,159,164,184,3 461,272,486,314,2 504,295,535,323,3 352,146,386,175,4 482,146,511,185,4 263,288,295,318,5 605,594,632,617,6 76,338,123,362,2
/home/jovyan/yff/dataset/deeppcb/VOCdevkit/VOC2007/JPEGImages/12100157.jpg 172,328,218,358,1 84,87,118,123,2 87,259,114,296,3 401,198,433,234,4 236,305,268,331,6 520,256,551,293,5 487,409,525,436,3
/home/jovyan/yff/dataset/deeppcb/VOCdevkit/VOC2007/JPEGImages/12300229.jpg 281,373,317,401,1 452,254,491,283,2 436,171,471,199,3 261,195,301,228,5 134,227,173,263,6
/home/jovyan/yff/dataset/deeppcb/VOCdevkit/VOC2007/JPEGImages/12000119.jpg 53,216,93,244,1 316,216,357,246,2 160,193,197,218,3 306,127,342,162,5 216,451,253,480,6 423,297,458,332,4
/home/jovyan/yff/dataset/deeppcb/VOCdevkit/VOC2007/JPEGImages/90100009.jpg 365,9,403,49,1 380,0,425,31,1 447,257,496,306,1 571,264,606,289,1 602,268,635,298,2 542,105,569,162,2 471,373,496,438,2 415,486,447,523,3 271,285,304,327,4 160,298,193,334,6 33,300,67,347,5 539,613,580,639,2 355,432,385,475,1
/home/jovyan/yff/dataset/deeppcb/VOCdevkit/VOC2007/JPEGImages/20085218.jpg 391,237,428,275,1 164,403,197,435,1 94,370,146,402,2 40,536,74,585,2 208,235,237,265,3 511,188,544,219,3 534,40,559,76,4 316,154,352,191,5 533,438,561,463,6
/home/jovyan/yff/dataset/deeppcb/VOCdevkit/VOC2007/JPEGImages/00041160.jpg 95,100,156,128,1 394,180,420,233,2 481,179,509,238,2 161,416,197,448,4 472,462,503,518,2 480,401,510,428,3 203,241,240,277,5 148,369,178,407,6 321,272,368,317,1
/home/jovyan/yff/dataset/deeppcb/VOCdevkit/VOC2007/JPEGImages/12100060.jpg 359,261,391,290,1 429,158,464,185,2 211,188,244,214,3 98,171,134,210,4 309,352,337,382,6 152,312,187,348,5 70,393,103,421,3 212,437,264,479,1
/home/jovyan/yff/dataset/deeppcb/VOCdevkit/VOC2007/JPEGImages/13000152.jpg 222,208,270,249,3 398,203,434,237,4 287,119,329,156,5 359,314,394,351,6
/home/jovyan/yff/dataset/deeppcb/VOCdevkit/VOC2007/JPEGImages/44000087.jpg 17,213,68,266,1 258,546,297,614,1 232,365,330,401,2 187,209,253,249,3 301,306,349,359,3 415,172,485,231,4 488,43,527,183,4 12,36,43,178,5 561,0,639,79,6
/home/jovyan/yff/dataset/deeppcb/VOCdevkit/VOC2007/JPEGImages/90100025.jpg 250,165,280,193,1 161,246,199,283,3 70,306,104,340,3 464,383,499,431,3 210,453,248,492,6 381,126,420,157,5
/home/jovyan/yff/dataset/deeppcb/VOCdevkit/VOC2007/JPEGImages/12300120.jpg 199,166,257,207,1 380,266,419,304,1 215,538,241,569,3 307,316,338,347,4 112,299,163,335,5 362,460,405,494,5 316,377,362,407,6 330,177,364,204,3 391,124,429,159,1
/home/jovyan/yff/dataset/deeppcb/VOCdevkit/VOC2007/JPEGImages/20085053.jpg 530,10,559,47,1 328,551,365,587,1 217,178,255,209,3 234,48,270,78,5 365,139,401,172,5 298,276,334,310,6 588,316,624,347,1 193,536,225,577,2 400,1,432,59,2
/home/jovyan/yff/dataset/deeppcb/VOCdevkit/VOC2007/JPEGImages/00041045.jpg 269,226,306,257,1 141,103,175,133,2 217,489,252,518,3 352,397,394,424,3 406,194,445,228,5 449,394,498,422,6 212,274,240,302,6 119,479,150,517,4 218,126,252,162,4
/home/jovyan/yff/dataset/deeppcb/VOCdevkit/VOC2007/JPEGImages/12300240.jpg 191,249,228,277,1 146,238,184,268,2 40,242,73,267,3 84,338,119,372,3 309,461,348,495,5 77,436,115,465,6
/home/jovyan/yff/dataset/deeppcb/VOCdevkit/VOC2007/JPEGImages/44000077.jpg 223,258,269,283,1 395,0,440,46,1 107,71,165,126,2 87,304,137,350,3 242,138,278,195,4 462,129,494,161,5 384,150,434,196,6
/home/jovyan/yff/dataset/deeppcb/VOCdevkit/VOC2007/JPEGImages/20085043.jpg 5,143,36,174,1 542,331,578,360,2 612,113,638,142,2 162,127,197,154,4 62,91,90,117,6 267,428,304,457,1 529,551,554,589,2
/home/jovyan/yff/dataset/deeppcb/VOCdevkit/VOC2007/JPEGImages/20085276.jpg 324,76,353,102,3 382,127,409,151,3 276,172,308,199,4 319,177,344,201,3 178,115,208,142,4 98,114,123,139,6 116,68,146,96,5 469,323,503,351,4 142,302,176,326,2
/home/jovyan/yff/dataset/deeppcb/VOCdevkit/VOC2007/JPEGImages/92000079.jpg 165,160,242,221,1 306,105,410,143,2 313,260,345,304,6 401,504,448,538,5 157,449,196,485,4 453,109,497,143,3 80,377,151,410,1
/home/jovyan/yff/dataset/deeppcb/VOCdevkit/VOC2007/JPEGImages/20085017.jpg 496,189,525,209,1 521,397,546,417,1 610,297,631,338,2 129,105,154,132,4 57,413,91,451,5 72,57,100,84,6 157,315,211,335,2
/home/jovyan/yff/dataset/deeppcb/VOCdevkit/VOC2007/JPEGImages/20085069.jpg 217,129,252,155,1 154,334,193,366,1 380,370,434,405,2 223,431,255,509,2 458,107,491,134,3 343,194,374,222,4 78,470,114,504,5 140,570,173,599,6 386,194,418,224,4 302,310,342,338,1 545,460,592,485,2
/home/jovyan/yff/dataset/deeppcb/VOCdevkit/VOC2007/JPEGImages/00041198.jpg 135,346,186,419,1 411,373,443,408,3 281,260,313,293,5 146,37,183,61,6
/home/jovyan/yff/dataset/deeppcb/VOCdevkit/VOC2007/JPEGImages/00041174.jpg 178,206,231,263,1 74,148,108,173,3 137,155,171,185,4 90,223,135,250,6 26,210,64,244,3 205,152,237,178,4 234,181,266,238,2
/home/jovyan/yff/dataset/deeppcb/VOCdevkit/VOC2007/JPEGImages/20085056.jpg 184,118,213,144,1 261,221,297,247,2 131,425,165,452,4 328,340,382,367,2 199,189,233,219,5 401,405,435,438,4 12,565,54,601,4
/home/jovyan/yff/dataset/deeppcb/VOCdevkit/VOC2007/JPEGImages/77000054.jpg 153,117,201,149,1 255,130,284,162,3 351,467,379,500,5 445,444,481,486,6
/home/jovyan/yff/dataset/deeppcb/VOCdevkit/VOC2007/JPEGImages/44000080.jpg 97,173,134,217,1 247,144,296,183,1 53,257,90,325,2 175,70,209,103,3 377,58,423,87,3 187,6,213,62,4 482,305,517,336,5 336,586,365,614,6
/home/jovyan/yff/dataset/deeppcb/VOCdevkit/VOC2007/JPEGImages/13000063.jpg 88,294,127,322,1 248,200,283,235,1 347,147,385,182,3 101,408,132,434,3 265,388,300,428,6 350,209,383,236,3 412,177,444,207,4 458,261,499,297,6 483,111,523,140,1 54,509,105,537,2
/home/jovyan/yff/dataset/deeppcb/VOCdevkit/VOC2007/JPEGImages/20085000.jpg 409,394,435,422,3 275,383,319,417,3 8,163,36,191,4 244,151,270,182,5 338,519,364,543,6 476,460,502,481,4
/home/jovyan/yff/dataset/deeppcb/VOCdevkit/VOC2007/JPEGImages/92000069.jpg 280,167,398,220,1 167,129,228,164,2 236,473,274,517,3 321,482,426,527,2 435,421,484,463,4 278,327,308,362,6
/home/jovyan/yff/dataset/deeppcb/VOCdevkit/VOC2007/JPEGImages/77000081.jpg 176,399,212,432,3 278,256,310,291,4 113,315,140,352,5 199,125,233,155,6 235,211,272,244,1 223,123,284,149,2
/home/jovyan/yff/dataset/deeppcb/VOCdevkit/VOC2007/JPEGImages/77000056.jpg 484,270,517,340,1 521,189,560,222,4 351,206,394,258,5 378,181,422,222,6
/home/jovyan/yff/dataset/deeppcb/VOCdevkit/VOC2007/JPEGImages/20085058.jpg 315,191,353,224,1 257,321,345,347,2 28,382,56,409,3 531,266,562,296,3 303,390,349,421,4 115,335,148,362,4 429,204,464,242,5 590,232,621,263,6 384,546,422,579,1
/home/jovyan/yff/dataset/deeppcb/VOCdevkit/VOC2007/JPEGImages/13000129.jpg 333,309,378,341,3 399,199,434,233,5 224,174,262,216,6 463,429,525,465,3
/home/jovyan/yff/dataset/deeppcb/VOCdevkit/VOC2007/JPEGImages/13000099.jpg 213,356,246,391,1 296,414,331,444,1 379,322,409,349,3 337,201,373,227,4 84,204,112,232,6 363,55,399,96,5
/home/jovyan/yff/dataset/deeppcb/VOCdevkit/VOC2007/JPEGImages/20085236.jpg 510,230,555,257,1 549,203,590,234,1 527,508,579,543,2 588,571,626,602,2 215,303,252,332,3 329,353,367,382,4 358,250,396,291,5 311,481,342,507,6
/home/jovyan/yff/dataset/deeppcb/VOCdevkit/VOC2007/JPEGImages/20085084.jpg 319,385,353,413,1 422,383,478,413,2 225,216,254,245,4 127,455,162,487,5 231,85,261,110,6 497,311,532,337,4 554,430,585,458,4 102,442,130,496,2 58,366,93,392,1
/home/jovyan/yff/dataset/deeppcb/VOCdevkit/VOC2007/JPEGImages/77000093.jpg 158,120,234,154,1 296,91,328,115,3 187,195,231,227,6 198,46,238,76,5 78,348,106,384,4
/home/jovyan/yff/dataset/deeppcb/VOCdevkit/VOC2007/JPEGImages/90100044.jpg 72,194,117,228,1 144,390,182,433,2 478,214,511,256,6 321,109,351,157,5 437,453,469,483,4
/home/jovyan/yff/dataset/deeppcb/VOCdevkit/VOC2007/JPEGImages/20085100.jpg 202,423,237,449,1 415,204,443,229,4 468,167,497,193,6 286,407,324,441,5 214,187,250,220,4 566,73,597,99,3 463,510,493,535,3 115,40,145,72,1 54,454,80,510,2
/home/jovyan/yff/dataset/deeppcb/VOCdevkit/VOC2007/JPEGImages/44000079.jpg 123,171,157,221,1 400,425,427,496,2 242,149,273,181,3 396,342,431,390,3 464,332,494,396,5 260,69,300,109,6 34,203,68,258,4
/home/jovyan/yff/dataset/deeppcb/VOCdevkit/VOC2007/JPEGImages/90100070.jpg 397,152,442,187,1 85,91,140,133,3 179,251,257,314,5 154,398,193,430,4 587,387,639,433,2
/home/jovyan/yff/dataset/deeppcb/VOCdevkit/VOC2007/JPEGImages/13000051.jpg 510,435,554,469,1 332,216,371,248,4 142,313,176,356,6 256,317,290,353,5 189,464,220,489,3 228,165,262,193,3 518,135,570,198,1
/home/jovyan/yff/dataset/deeppcb/VOCdevkit/VOC2007/JPEGImages/90100061.jpg 148,446,178,478,1 275,309,308,354,3 105,268,142,307,6 365,126,404,155,5 175,189,205,216,3 41,206,78,236,1
/home/jovyan/yff/dataset/deeppcb/VOCdevkit/VOC2007/JPEGImages/20085269.jpg 298,317,328,343,3 278,219,317,249,2 273,358,299,385,3 74,301,104,330,5 424,520,452,546,3 349,31,373,71,2 85,186,116,216,5
/home/jovyan/yff/dataset/deeppcb/VOCdevkit/VOC2007/JPEGImages/13000189.jpg 272,297,314,325,3 147,291,183,320,4 473,172,507,208,6 277,450,316,486,5 309,350,338,384,4 341,506,388,552,4
/home/jovyan/yff/dataset/deeppcb/VOCdevkit/VOC2007/JPEGImages/44000061.jpg 70,252,117,294,1 114,260,161,292,1 60,288,97,326,2 523,443,569,472,3 615,424,637,469,3 568,139,605,177,4 378,63,404,89,5 501,322,534,354,5 468,169,494,210,6
/home/jovyan/yff/dataset/deeppcb/VOCdevkit/VOC2007/JPEGImages/00041034.jpg 319,224,399,270,1 268,89,306,116,3 214,548,264,577,6 132,345,159,399,5 357,315,405,353,3 148,195,183,225,4 414,109,478,144,1 543,174,577,223,2 586,170,621,213,4
/home/jovyan/yff/dataset/deeppcb/VOCdevkit/VOC2007/JPEGImages/92000022.jpg 205,414,276,442,1 411,236,536,370,1 450,119,490,185,6 163,191,199,241,5 134,533,170,569,4 534,473,573,525,5
/home/jovyan/yff/dataset/deeppcb/VOCdevkit/VOC2007/JPEGImages/20085210.jpg 112,158,148,188,1 50,559,80,586,1 97,287,138,318,2 550,484,588,529,2 208,105,235,134,3 575,196,603,224,3 232,401,263,438,4 321,219,352,248,5 501,119,532,150,6
/home/jovyan/yff/dataset/deeppcb/VOCdevkit/VOC2007/JPEGImages/12100182.jpg 80,128,109,159,1 28,103,57,142,2 171,302,205,337,3 68,283,102,319,3 399,123,431,152,5
/home/jovyan/yff/dataset/deeppcb/VOCdevkit/VOC2007/JPEGImages/44000014.jpg 480,378,508,425,1 605,338,628,405,2 510,301,539,330,3 439,357,469,389,4 286,263,318,297,5 431,519,460,552,6
/home/jovyan/yff/dataset/deeppcb/VOCdevkit/VOC2007/JPEGImages/13000069.jpg 251,322,284,361,1 367,335,396,371,2 501,349,532,373,3 278,428,318,465,4 286,532,318,562,6 116,478,157,513,5 543,202,584,231,2
/home/jovyan/yff/dataset/deeppcb/VOCdevkit/VOC2007/JPEGImages/90100074.jpg 321,436,358,467,1 185,531,228,565,2 524,373,561,406,3 161,433,192,463,4 328,37,354,71,6
/home/jovyan/yff/dataset/deeppcb/VOCdevkit/VOC2007/JPEGImages/13000066.jpg 197,368,278,417,1 226,282,379,337,2 93,355,128,390,5 386,506,423,536,6 181,558,211,595,2 519,558,554,607,2 86,516,139,545,1 384,442,443,476,3
/home/jovyan/yff/dataset/deeppcb/VOCdevkit/VOC2007/JPEGImages/12000155.jpg 362,226,396,264,1 107,201,151,231,2 222,183,255,222,4 209,236,249,274,5 288,273,324,306,6 430,394,496,427,1 217,493,247,526,5
/home/jovyan/yff/dataset/deeppcb/VOCdevkit/VOC2007/JPEGImages/44000055.jpg 102,277,128,312,1 472,107,494,147,1 447,323,516,388,2 235,200,267,239,3 460,184,510,218,3 225,375,276,409,4 185,477,230,518,6 533,50,567,88,5 356,385,386,437,4
/home/jovyan/yff/dataset/deeppcb/VOCdevkit/VOC2007/JPEGImages/12100149.jpg 74,377,101,409,1 269,342,303,377,5 166,289,199,318,4 104,82,135,117,5 329,251,355,288,6 75,310,108,337,4
/home/jovyan/yff/dataset/deeppcb/VOCdevkit/VOC2007/JPEGImages/13000009.jpg 295,269,342,300,1 185,258,213,285,3 96,166,127,193,5 279,356,306,381,6 211,391,255,425,1 63,276,91,307,5 441,278,481,306,4 387,121,420,146,6 483,507,538,534,2 452,597,478,625,4
/home/jovyan/yff/dataset/deeppcb/VOCdevkit/VOC2007/JPEGImages/13000196.jpg 491,534,551,570,2 297,350,374,377,2 416,245,449,276,5 152,462,187,498,6 360,60,400,100,5 437,356,479,393,6
/home/jovyan/yff/dataset/deeppcb/VOCdevkit/VOC2007/JPEGImages/90100084.jpg 22,393,53,425,1 54,146,103,185,2 151,457,184,488,3 206,258,246,301,5 72,509,106,535,6 357,505,397,545,5
/home/jovyan/yff/dataset/deeppcb/VOCdevkit/VOC2007/JPEGImages/13000033.jpg 321,585,371,622,1 82,269,115,297,3 229,203,268,232,4 263,104,304,141,5 518,98,554,134,6 220,360,253,390,3 340,414,413,449,3
/home/jovyan/yff/dataset/deeppcb/VOCdevkit/VOC2007/JPEGImages/12000052.jpg 288,402,338,435,1 227,194,266,224,2 82,234,114,262,3 282,246,315,278,3 392,220,422,258,4 310,295,358,337,5 380,71,406,106,6 167,78,204,110,4 129,497,193,542,1
/home/jovyan/yff/dataset/deeppcb/VOCdevkit/VOC2007/JPEGImages/00041063.jpg 176,318,210,351,1 141,461,170,507,2 217,526,254,552,3 475,519,517,550,4 224,239,256,280,5 69,497,108,521,6 158,394,191,428,3 332,445,366,484,1
/home/jovyan/yff/dataset/deeppcb/VOCdevkit/VOC2007/JPEGImages/92000072.jpg 257,326,309,362,3 358,214,426,271,5 486,301,529,345,6 160,470,245,532,1 33,195,79,244,5
/home/jovyan/yff/dataset/deeppcb/VOCdevkit/VOC2007/JPEGImages/13000132.jpg 307,303,346,348,3 304,203,338,259,5 98,275,134,314,6 160,453,199,495,6
/home/jovyan/yff/dataset/deeppcb/VOCdevkit/VOC2007/JPEGImages/00041082.jpg 129,345,164,376,1 86,179,116,241,2 373,222,418,253,3 379,374,413,406,6 113,447,155,477,6 521,221,547,257,4 164,292,196,321,3
/home/jovyan/yff/dataset/deeppcb/VOCdevkit/VOC2007/JPEGImages/13000184.jpg 234,467,292,497,1 139,400,183,428,3 71,321,105,350,6 174,144,214,186,5 468,366,511,392,4 581,342,621,372,4 561,503,594,535,4 397,465,431,493,3
/home/jovyan/yff/dataset/deeppcb/VOCdevkit/VOC2007/JPEGImages/92000100.jpg 70,339,151,382,1 219,328,309,363,2 168,240,203,286,4 271,185,311,228,5 390,276,430,317,6
/home/jovyan/yff/dataset/deeppcb/VOCdevkit/VOC2007/JPEGImages/00041131.jpg 162,248,191,279,1 65,254,90,294,2 251,199,288,234,3 171,128,205,159,5 453,51,495,77,6 29,397,67,429,4 291,251,327,287,4 208,537,244,568,6
/home/jovyan/yff/dataset/deeppcb/VOCdevkit/VOC2007/JPEGImages/00041073.jpg 211,419,249,452,1 74,406,111,445,2 236,299,271,328,3 345,189,381,226,5 252,127,282,155,3 146,254,172,292,6 208,467,245,498,3 392,551,428,584,1 333,496,370,534,2
/home/jovyan/yff/dataset/deeppcb/VOCdevkit/VOC2007/JPEGImages/13000167.jpg 84,264,125,295,3 206,196,254,225,3 319,250,356,287,6 145,291,175,341,5
/home/jovyan/yff/dataset/deeppcb/VOCdevkit/VOC2007/JPEGImages/13000106.jpg 84,378,127,416,3 229,502,275,544,3 292,483,331,523,4 396,237,438,285,5 340,570,379,612,6 540,562,586,599,6
/home/jovyan/yff/dataset/deeppcb/VOCdevkit/VOC2007/JPEGImages/00041154.jpg 319,36,361,64,1 73,534,151,570,2 421,489,458,520,4 373,525,408,555,3 523,463,554,502,4 202,555,231,613,2 275,362,312,397,5 259,541,299,565,6
/home/jovyan/yff/dataset/deeppcb/VOCdevkit/VOC2007/JPEGImages/50600072.jpg 155,489,189,526,1 400,470,426,510,2 363,264,397,300,4 518,225,558,257,6 197,259,235,288,5
/home/jovyan/yff/dataset/deeppcb/VOCdevkit/VOC2007/JPEGImages/13000054.jpg 164,312,215,411,2 278,306,317,335,3 321,376,356,414,4 185,103,238,164,5 425,262,466,306,6
/home/jovyan/yff/dataset/deeppcb/VOCdevkit/VOC2007/JPEGImages/20085258.jpg 182,299,209,325,3 243,273,267,316,2 113,257,140,283,3 135,189,163,219,4 324,164,351,196,5 128,224,154,253,6 195,318,225,348,5
/home/jovyan/yff/dataset/deeppcb/VOCdevkit/VOC2007/JPEGImages/12300133.jpg 278,106,312,137,1 184,257,219,285,2 327,322,361,348,3 62,155,94,188,4 178,386,213,425,1
/home/jovyan/yff/dataset/deeppcb/VOCdevkit/VOC2007/JPEGImages/44000088.jpg 214,324,276,373,1 167,62,229,127,2 454,11,510,43,2 261,134,304,177,3 351,201,403,233,4 92,80,131,116,5 75,49,119,86,6
/home/jovyan/yff/dataset/deeppcb/VOCdevkit/VOC2007/JPEGImages/12300070.jpg 360,398,430,434,1 83,294,109,327,3 81,166,135,208,5 197,271,242,306,6 118,417,161,461,5 281,557,314,588,3 515,358,547,404,5
/home/jovyan/yff/dataset/deeppcb/VOCdevkit/VOC2007/JPEGImages/50600007.jpg 202,33,323,97,1 335,329,372,383,2 290,230,323,258,4 235,317,267,357,6 296,146,328,175,3
/home/jovyan/yff/dataset/deeppcb/VOCdevkit/VOC2007/JPEGImages/13000171.jpg 98,265,129,289,3 226,272,261,300,4 357,288,388,325,6 112,446,152,476,5 235,387,264,413,3
/home/jovyan/yff/dataset/deeppcb/VOCdevkit/VOC2007/JPEGImages/20085029.jpg 359,156,400,186,1 396,368,446,393,2 87,257,134,281,2 124,362,157,391,3 237,295,265,322,3 544,125,578,157,1 328,258,364,291,5 361,430,396,462,6
/home/jovyan/yff/dataset/deeppcb/VOCdevkit/VOC2007/JPEGImages/13000070.jpg 337,217,370,262,3 135,469,169,496,4 203,386,247,419,5 308,287,341,324,6 427,244,488,275,6
/home/jovyan/yff/dataset/deeppcb/VOCdevkit/VOC2007/JPEGImages/00041161.jpg 271,426,306,461,1 380,185,439,220,1 236,227,277,266,3 454,64,486,99,4 72,267,103,302,6 210,381,245,411,5 280,545,313,578,4 216,557,256,589,3 288,188,328,225,5
/home/jovyan/yff/dataset/deeppcb/VOCdevkit/VOC2007/JPEGImages/20085253.jpg 168,420,201,447,1 323,348,372,375,2 144,180,173,204,3 481,32,507,61,3 79,169,109,198,4 270,289,304,314,4 66,278,98,306,5 448,29,476,54,6
/home/jovyan/yff/dataset/deeppcb/VOCdevkit/VOC2007/JPEGImages/20085110.jpg 160,243,194,270,1 350,448,377,483,1 404,506,434,534,3 343,378,371,407,4 442,141,469,171,5 330,34,355,62,6
/home/jovyan/yff/dataset/deeppcb/VOCdevkit/VOC2007/JPEGImages/20085083.jpg 296,262,329,293,1 360,351,414,378,2 77,262,109,288,3 133,61,165,90,4 534,594,568,629,5 496,49,526,79,5 404,98,433,124,6 514,379,542,408,3 166,549,195,576,3 484,341,516,368,1 112,305,142,332,4
/home/jovyan/yff/dataset/deeppcb/VOCdevkit/VOC2007/JPEGImages/90100052.jpg 394,299,430,334,1 403,146,451,177,2 428,105,462,138,4 199,415,229,451,6 68,332,102,368,4 204,355,247,389,2
/home/jovyan/yff/dataset/deeppcb/VOCdevkit/VOC2007/JPEGImages/12300142.jpg 493,503,528,538,1 308,231,342,259,3 133,320,169,350,4 106,283,142,314,6 185,52,222,86,5 135,231,166,261,6 396,395,430,453,1
/home/jovyan/yff/dataset/deeppcb/VOCdevkit/VOC2007/JPEGImages/00041215.jpg 45,423,79,464,1 305,340,337,377,3 283,130,324,158,3 356,103,392,134,4 270,242,306,276,5 559,246,598,295,6
/home/jovyan/yff/dataset/deeppcb/VOCdevkit/VOC2007/JPEGImages/12100174.jpg 180,396,249,430,1 235,63,286,95,2 338,152,365,191,4 417,291,450,316,6 180,316,215,347,3
/home/jovyan/yff/dataset/deeppcb/VOCdevkit/VOC2007/JPEGImages/20085228.jpg 162,275,194,311,1 550,380,578,434,2 420,271,450,309,1 355,276,412,301,2 325,234,373,267,3 140,346,169,369,3 124,123,155,153,5 217,193,259,233,4 46,394,79,433,4 198,310,230,337,6
/home/jovyan/yff/dataset/deeppcb/VOCdevkit/VOC2007/JPEGImages/20085202.jpg 178,355,213,389,1 279,359,315,420,2 237,361,266,393,4 278,271,307,300,6 146,198,181,232,5 49,384,78,429,4 81,398,112,426,3 534,118,568,155,4
/home/jovyan/yff/dataset/deeppcb/VOCdevkit/VOC2007/JPEGImages/00041137.jpg 175,158,213,212,1 271,563,301,623,2 225,541,254,566,3 466,582,494,616,3 245,175,278,200,6 153,335,187,366,5 56,181,92,212,3 366,577,404,603,1 339,357,373,397,5
/home/jovyan/yff/dataset/deeppcb/VOCdevkit/VOC2007/JPEGImages/13000086.jpg 186,402,218,442,1 229,335,274,376,2 312,348,342,374,3 80,123,111,154,3 396,156,426,198,5 259,157,296,192,6 418,151,452,181,4 325,286,368,321,3
/home/jovyan/yff/dataset/deeppcb/VOCdevkit/VOC2007/JPEGImages/00041112.jpg 412,106,443,135,1 420,62,457,89,2 219,179,258,215,3 94,263,132,302,3 128,371,158,418,5 43,214,84,249,6 98,107,129,139,5 215,391,249,422,4
/home/jovyan/yff/dataset/deeppcb/VOCdevkit/VOC2007/JPEGImages/92000080.jpg 153,309,241,352,1 312,288,400,323,2 413,339,458,382,4 485,339,534,402,5 469,228,503,265,6
/home/jovyan/yff/dataset/deeppcb/VOCdevkit/VOC2007/JPEGImages/50600041.jpg 136,457,177,498,1 347,374,383,419,2 294,420,334,463,4 320,277,354,312,6 400,192,430,225,4 453,439,489,470,5
/home/jovyan/yff/dataset/deeppcb/VOCdevkit/VOC2007/JPEGImages/77000089.jpg 257,582,323,615,1 152,477,213,513,2 143,322,185,352,3 170,192,204,222,4 201,94,240,153,6
/home/jovyan/yff/dataset/deeppcb/VOCdevkit/VOC2007/JPEGImages/00041038.jpg 184,503,228,537,1 395,48,424,86,3 268,281,321,317,3 222,331,257,368,4 203,307,254,336,6 134,147,187,186,5 341,200,385,251,5
/home/jovyan/yff/dataset/deeppcb/VOCdevkit/VOC2007/JPEGImages/92000025.jpg 251,227,352,273,1 268,81,303,174,2 67,327,103,364,4 225,418,255,457,6
/home/jovyan/yff/dataset/deeppcb/VOCdevkit/VOC2007/JPEGImages/20085026.jpg 244,536,294,567,1 252,447,285,497,2 314,372,349,402,3 74,364,114,397,4 337,175,374,215,5 483,387,521,425,6
/home/jovyan/yff/dataset/deeppcb/VOCdevkit/VOC2007/JPEGImages/20085087.jpg 452,123,480,153,1 247,417,285,444,1 356,519,408,547,2 371,307,402,336,4 456,176,488,214,5 272,561,300,588,6 548,320,593,360,2 521,156,572,215,2
/home/jovyan/yff/dataset/deeppcb/VOCdevkit/VOC2007/JPEGImages/13000124.jpg 133,246,168,271,3 272,119,315,153,3 259,381,300,415,4 388,237,426,275,6 158,440,204,482,5
/home/jovyan/yff/dataset/deeppcb/VOCdevkit/VOC2007/JPEGImages/12100122.jpg 153,290,204,333,1 224,69,272,99,2 285,214,324,242,3 317,472,343,509,4 420,293,457,331,6
/home/jovyan/yff/dataset/deeppcb/VOCdevkit/VOC2007/JPEGImages/90100059.jpg 421,416,455,445,1 190,222,222,255,2 188,325,224,362,4 106,335,144,369,2 254,277,286,309,5 366,570,408,609,6
/home/jovyan/yff/dataset/deeppcb/VOCdevkit/VOC2007/JPEGImages/13000112.jpg 267,314,341,356,3 262,91,337,149,3 98,286,146,344,6 436,163,488,228,5
/home/jovyan/yff/dataset/deeppcb/VOCdevkit/VOC2007/JPEGImages/77000023.jpg 566,521,611,559,2 271,336,305,370,3 452,206,498,252,4
/home/jovyan/yff/dataset/deeppcb/VOCdevkit/VOC2007/JPEGImages/50600036.jpg 429,283,475,318,1 300,122,345,155,2 201,276,232,304,4 233,533,275,574,5 229,469,268,500,4
/home/jovyan/yff/dataset/deeppcb/VOCdevkit/VOC2007/JPEGImages/13000185.jpg 250,489,330,521,1 491,74,571,113,1 309,245,363,298,5 106,120,151,157,6 506,400,546,441,5 337,160,377,192,3
/home/jovyan/yff/dataset/deeppcb/VOCdevkit/VOC2007/JPEGImages/20085314.jpg 131,425,170,460,1 114,162,167,186,2 117,191,155,215,4 142,340,174,368,5 47,140,72,167,3 23,50,50,78,3 54,393,91,424,1
/home/jovyan/yff/dataset/deeppcb/VOCdevkit/VOC2007/JPEGImages/92000093.jpg 306,117,379,158,1 276,191,331,224,2 353,324,387,369,4 394,471,434,521,4 552,360,583,400,6
/home/jovyan/yff/dataset/deeppcb/VOCdevkit/VOC2007/JPEGImages/13000209.jpg 137,333,175,361,3 148,208,183,236,4 296,197,336,249,5 94,412,132,445,6 324,320,368,364,5 64,117,106,170,6
/home/jovyan/yff/dataset/deeppcb/VOCdevkit/VOC2007/JPEGImages/77000065.jpg 242,67,309,99,1 405,175,442,229,2 461,379,489,410,3 61,468,95,500,3 342,140,373,179,6 239,364,266,410,6
/home/jovyan/yff/dataset/deeppcb/VOCdevkit/VOC2007/JPEGImages/50600067.jpg 171,217,210,247,1 181,99,219,127,2 220,173,255,203,4 337,153,367,189,6 403,202,440,244,4 396,423,438,465,4
/home/jovyan/yff/dataset/deeppcb/VOCdevkit/VOC2007/JPEGImages/92000064.jpg 169,333,254,378,2 331,275,361,305,6 233,197,265,229,5 354,406,392,476,5 284,343,324,383,4 236,397,277,439,3 238,565,270,593,3
/home/jovyan/yff/dataset/deeppcb/VOCdevkit/VOC2007/JPEGImages/00041024.jpg 154,544,188,576,1 196,567,239,601,2 364,412,401,446,3 226,186,256,217,4 359,335,400,378,5 236,472,279,501,6 142,301,174,329,4 136,76,175,111,3
/home/jovyan/yff/dataset/deeppcb/VOCdevkit/VOC2007/JPEGImages/12100133.jpg 357,398,390,435,1 375,240,418,271,2 134,387,162,427,4 58,120,105,169,5 167,197,206,228,6 574,464,609,495,3
/home/jovyan/yff/dataset/deeppcb/VOCdevkit/VOC2007/JPEGImages/12100187.jpg 232,132,266,159,1 271,173,300,220,2 207,260,244,300,5 356,378,392,420,6 265,588,307,621,6 394,280,424,319,5 410,150,443,190,2
/home/jovyan/yff/dataset/deeppcb/VOCdevkit/VOC2007/JPEGImages/00041044.jpg 162,240,194,271,1 93,220,126,247,2 131,461,168,487,3 198,317,227,350,4 416,225,453,262,6 162,126,195,160,5 401,69,437,93,3 240,317,278,345,4
/home/jovyan/yff/dataset/deeppcb/VOCdevkit/VOC2007/JPEGImages/00041055.jpg 276,80,309,127,1 216,203,249,235,3 109,335,146,372,4 414,194,465,243,5 312,280,343,319,6 220,280,254,311,3 301,503,336,534,1
/home/jovyan/yff/dataset/deeppcb/VOCdevkit/VOC2007/JPEGImages/12100051.jpg 262,440,293,471,1 156,199,212,232,2 53,184,88,216,3 101,90,138,130,3 265,276,302,321,5 323,121,350,158,6
/home/jovyan/yff/dataset/deeppcb/VOCdevkit/VOC2007/JPEGImages/13000077.jpg 583,252,639,286,1 299,87,327,168,2 319,355,359,441,2 414,266,455,292,3 156,412,201,461,3 33,221,67,254,5 322,232,354,268,6
/home/jovyan/yff/dataset/deeppcb/VOCdevkit/VOC2007/JPEGImages/50600070.jpg 162,205,220,245,1 400,252,434,291,2 367,140,401,173,4 482,165,526,209,4
/home/jovyan/yff/dataset/deeppcb/VOCdevkit/VOC2007/JPEGImages/20085067.jpg 467,103,506,132,1 295,373,326,400,3 346,310,373,342,4 87,250,123,281,6 29,17,69,53,5 562,459,600,487,4 377,307,418,344,5 247,487,297,527,1 127,464,154,512,2
/home/jovyan/yff/dataset/deeppcb/VOCdevkit/VOC2007/JPEGImages/00041004.jpg 469,438,507,465,1 429,279,458,373,2 232,184,270,211,4 163,356,199,398,5 262,92,297,118,6 471,256,504,283,4 465,173,495,202,3 224,78,254,106,3
/home/jovyan/yff/dataset/deeppcb/VOCdevkit/VOC2007/JPEGImages/77000090.jpg 280,182,322,217,1 84,181,127,216,3 183,211,212,244,4 41,406,90,438,6
/home/jovyan/yff/dataset/deeppcb/VOCdevkit/VOC2007/JPEGImages/77000003.jpg 154,461,204,496,2 101,305,137,340,4 313,271,352,310,6 24,193,59,242,5 99,39,139,92,5 77,387,116,421,3 570,78,633,115,2
/home/jovyan/yff/dataset/deeppcb/VOCdevkit/VOC2007/JPEGImages/90100082.jpg 62,531,97,565,1 134,42,179,78,2 68,286,100,317,3 243,298,280,329,5 197,33,227,69,6
/home/jovyan/yff/dataset/deeppcb/VOCdevkit/VOC2007/JPEGImages/12300114.jpg 303,387,339,424,1 263,287,293,320,2 91,169,127,201,5 48,242,82,271,6 435,188,466,217,4
/home/jovyan/yff/dataset/deeppcb/VOCdevkit/VOC2007/JPEGImages/12100033.jpg 109,448,159,486,2 70,358,107,393,4 357,240,389,278,4 147,176,186,208,2 242,337,289,367,1 481,303,512,334,5
/home/jovyan/yff/dataset/deeppcb/VOCdevkit/VOC2007/JPEGImages/90100014.jpg 112,250,206,284,1 373,467,449,541,1 549,78,594,107,2 488,336,548,362,2 241,21,288,69,5 399,69,431,141,6 412,411,446,445,1 552,260,577,288,1 597,166,637,193,2
/home/jovyan/yff/dataset/deeppcb/VOCdevkit/VOC2007/JPEGImages/44000107.jpg 161,61,234,111,1 286,199,354,224,2 122,64,162,98,3 237,2,271,55,4 358,101,397,135,5 326,204,373,230,6
/home/jovyan/yff/dataset/deeppcb/VOCdevkit/VOC2007/JPEGImages/12300060.jpg 203,232,254,266,1 243,301,275,328,3 312,409,342,436,4 434,544,462,568,6 555,323,595,352,3 46,386,114,432,1
/home/jovyan/yff/dataset/deeppcb/VOCdevkit/VOC2007/JPEGImages/00041007.jpg 513,376,549,402,1 397,260,430,312,2 200,260,233,286,3 143,392,174,421,3 193,419,228,446,4 271,330,302,358,5 44,366,85,409,5 530,498,571,557,1
/home/jovyan/yff/dataset/deeppcb/VOCdevkit/VOC2007/JPEGImages/20085137.jpg 418,253,456,286,1 389,324,449,353,2 229,382,266,417,3 230,154,264,197,5 364,387,397,417,6 522,453,558,491,1 177,348,215,388,5
/home/jovyan/yff/dataset/deeppcb/VOCdevkit/VOC2007/JPEGImages/00041091.jpg 59,339,89,373,1 142,326,167,366,2 202,359,236,398,3 80,477,117,507,4 285,277,313,319,6 386,340,429,380,5 298,329,340,358,4 402,35,433,67,3 519,284,553,321,3
/home/jovyan/yff/dataset/deeppcb/VOCdevkit/VOC2007/JPEGImages/92000041.jpg 113,369,190,417,1 257,312,356,354,2 206,243,242,279,4 291,468,327,511,5 364,422,404,467,6
/home/jovyan/yff/dataset/deeppcb/VOCdevkit/VOC2007/JPEGImages/92000091.jpg 153,169,229,268,1 165,368,248,406,2 263,250,304,278,3 169,115,207,156,4 88,275,119,316,6
/home/jovyan/yff/dataset/deeppcb/VOCdevkit/VOC2007/JPEGImages/44000073.jpg 164,277,191,327,1 77,299,109,371,2 240,410,279,457,1 378,244,437,279,3 326,378,364,434,4 570,151,622,203,5 176,464,217,527,6
/home/jovyan/yff/dataset/deeppcb/VOCdevkit/VOC2007/JPEGImages/20085042.jpg 103,68,132,96,1 32,215,64,245,1 337,375,373,402,2 218,73,252,98,2 165,607,192,634,3 574,111,600,140,3 407,233,436,262,4 561,270,593,296,4 482,486,514,517,5 589,145,616,171,6 254,270,283,297,1 83,498,114,527,1
/home/jovyan/yff/dataset/deeppcb/VOCdevkit/VOC2007/JPEGImages/90100016.jpg 147,359,209,412,1 235,443,276,469,1 293,371,325,414,2 342,402,387,431,2 306,569,336,604,1 580,560,617,588,3 174,288,212,327,4 128,115,177,169,5 421,432,457,483,6
/home/jovyan/yff/dataset/deeppcb/VOCdevkit/VOC2007/JPEGImages/44000027.jpg 258,194,294,218,1 333,411,394,478,1 358,190,382,233,2 290,38,322,74,3 598,106,629,138,5 177,372,204,402,6 203,266,231,294,4
/home/jovyan/yff/dataset/deeppcb/VOCdevkit/VOC2007/JPEGImages/00041062.jpg 205,61,234,91,1 121,279,159,309,3 232,231,269,256,3 392,307,421,354,5 324,409,367,433,6 434,336,468,370,5 101,510,132,544,3
/home/jovyan/yff/dataset/deeppcb/VOCdevkit/VOC2007/JPEGImages/12300146.jpg 430,321,492,359,1 226,472,272,504,2 470,437,515,465,2 301,265,336,291,3 202,229,236,261,4 88,304,117,343,6
/home/jovyan/yff/dataset/deeppcb/VOCdevkit/VOC2007/JPEGImages/77000078.jpg 58,464,142,494,1 231,340,266,369,3 184,101,220,138,5 435,487,505,521,6
/home/jovyan/yff/dataset/deeppcb/VOCdevkit/VOC2007/JPEGImages/44000062.jpg 490,118,537,159,1 312,0,360,45,2 304,0,341,32,4 283,199,313,231,5 138,93,169,124,6 430,236,453,283,3
/home/jovyan/yff/dataset/deeppcb/VOCdevkit/VOC2007/JPEGImages/00041100.jpg 330,244,362,277,1 327,55,361,104,2 180,109,215,140,3 176,172,214,202,3 228,187,271,213,6 272,538,313,569,3 68,60,100,87,3 190,388,221,429,5 383,550,430,578,6
/home/jovyan/yff/dataset/deeppcb/VOCdevkit/VOC2007/JPEGImages/20085136.jpg 267,131,301,193,1 81,344,137,396,1 264,413,327,445,2 579,506,611,531,3 67,122,96,154,3 35,181,73,212,5 520,107,549,135,6
/home/jovyan/yff/dataset/deeppcb/VOCdevkit/VOC2007/JPEGImages/20085102.jpg 419,108,453,143,1 528,80,553,127,2 566,309,593,335,3 270,331,303,362,4 405,296,439,324,4 577,279,607,306,5 343,462,371,490,5 430,151,461,179,6 33,520,60,555,1 142,93,194,119,2 528,540,572,567,2
/home/jovyan/yff/dataset/deeppcb/VOCdevkit/VOC2007/JPEGImages/13000177.jpg 141,471,196,499,1 94,378,135,403,3 153,259,181,292,4 37,242,75,288,5 346,159,383,200,6
/home/jovyan/yff/dataset/deeppcb/VOCdevkit/VOC2007/JPEGImages/77000104.jpg 322,13,372,41,3 227,182,274,249,3 168,5,205,46,6 494,130,556,190,5
/home/jovyan/yff/dataset/deeppcb/VOCdevkit/VOC2007/JPEGImages/20085285.jpg 10,100,43,133,1 229,88,258,145,2 142,159,170,185,3 389,152,420,181,4 68,135,101,166,6 180,50,209,77,5 85,97,118,125,4
/home/jovyan/yff/dataset/deeppcb/VOCdevkit/VOC2007/JPEGImages/20085138.jpg 81,467,143,505,1 52,564,119,593,2 4,568,74,599,2 266,486,299,516,4 410,529,456,558,4 299,563,333,592,5 206,515,240,541,3
/home/jovyan/yff/dataset/deeppcb/VOCdevkit/VOC2007/JPEGImages/77000029.jpg 194,73,246,104,2 189,422,229,459,3 380,477,417,516,5 245,274,284,306,6 98,537,158,597,1 102,193,138,225,3
/home/jovyan/yff/dataset/deeppcb/VOCdevkit/VOC2007/JPEGImages/90100011.jpg 371,244,436,296,1 312,554,352,581,1 543,190,573,254,2 544,145,605,209,2 122,266,168,321,3 80,61,121,112,3 101,159,144,200,4 327,65,361,102,5 345,423,385,458,6 522,456,552,492,6
/home/jovyan/yff/dataset/deeppcb/VOCdevkit/VOC2007/JPEGImages/12300061.jpg 41,244,95,270,1 184,272,217,299,3 328,146,361,172,4 454,337,482,387,6 286,427,321,456,4 272,522,314,551,3 168,97,263,134,1
/home/jovyan/yff/dataset/deeppcb/VOCdevkit/VOC2007/JPEGImages/00041035.jpg 353,399,420,432,1 188,151,226,179,1 283,148,320,182,1 98,354,140,387,4 208,210,249,243,5 252,316,290,343,6 166,455,216,485,5 388,255,431,292,3 121,258,147,312,3
/home/jovyan/yff/dataset/deeppcb/VOCdevkit/VOC2007/JPEGImages/12000204.jpg 208,130,249,171,1 65,134,110,172,1 91,245,131,291,2 467,190,500,220,2 254,302,288,341,3 91,409,125,439,4 334,396,368,423,6
/home/jovyan/yff/dataset/deeppcb/VOCdevkit/VOC2007/JPEGImages/13000024.jpg 44,472,83,501,1 23,585,50,621,1 53,40,88,66,2 46,292,87,316,2 261,306,294,333,3 505,142,534,172,3 432,133,461,158,5 32,192,64,218,5 190,88,219,115,6 27,106,55,134,6 51,64,80,88,4 9,35,41,60,4
/home/jovyan/yff/dataset/deeppcb/VOCdevkit/VOC2007/JPEGImages/90100002.jpg 586,468,637,518,1 318,100,351,148,2 406,44,449,79,3 461,266,514,308,4 591,124,631,158,6 357,405,401,439,5
/home/jovyan/yff/dataset/deeppcb/VOCdevkit/VOC2007/JPEGImages/13000140.jpg 127,127,173,155,1 113,204,154,238,2 169,120,197,154,4 274,215,313,241,3 478,182,518,222,6 301,87,337,128,5 150,340,198,376,4
/home/jovyan/yff/dataset/deeppcb/VOCdevkit/VOC2007/JPEGImages/20085247.jpg 281,303,315,338,1 265,536,303,572,1 411,419,437,471,2 235,314,264,357,2 582,401,614,429,3 480,541,515,567,4 556,559,584,588,5
/home/jovyan/yff/dataset/deeppcb/VOCdevkit/VOC2007/JPEGImages/00041040.jpg 154,409,193,440,1 91,316,125,341,2 220,270,249,306,3 319,225,362,259,3 318,315,354,363,5 461,212,500,236,6 263,103,306,147,5 115,144,158,174,4 515,187,551,221,3
/home/jovyan/yff/dataset/deeppcb/VOCdevkit/VOC2007/JPEGImages/13000186.jpg 278,454,320,496,6 136,339,171,364,3 520,397,572,427,1 409,353,445,385,3 518,63,570,91,1 283,347,317,384,4
/home/jovyan/yff/dataset/deeppcb/VOCdevkit/VOC2007/JPEGImages/77000006.jpg 549,443,590,513,1 197,279,269,326,3 162,162,202,191,4 248,65,284,105,6 19,88,58,137,5
/home/jovyan/yff/dataset/deeppcb/VOCdevkit/VOC2007/JPEGImages/44000105.jpg 77,235,129,268,1 404,221,440,258,1 410,273,465,301,2 323,461,428,491,2 512,192,548,246,4 158,57,206,118,5 42,28,78,80,6
/home/jovyan/yff/dataset/deeppcb/VOCdevkit/VOC2007/JPEGImages/13000025.jpg 180,77,214,115,1 13,178,60,208,1 180,136,215,160,2 213,289,259,323,2 214,456,246,486,3 511,93,545,118,3 65,129,96,158,4 11,47,44,71,4 49,279,78,308,5 299,190,326,220,5 535,248,560,272,6 265,9,295,33,6
/home/jovyan/yff/dataset/deeppcb/VOCdevkit/VOC2007/JPEGImages/12300145.jpg 250,374,279,430,1 518,250,564,281,2 498,184,530,221,4 398,199,435,232,4 366,108,399,142,6 169,154,231,181,3
/home/jovyan/yff/dataset/deeppcb/VOCdevkit/VOC2007/JPEGImages/90100046.jpg 163,361,196,390,1 239,410,275,435,3 215,132,248,170,4 207,280,254,322,5 112,398,138,435,6 278,218,308,248,1
/home/jovyan/yff/dataset/deeppcb/VOCdevkit/VOC2007/JPEGImages/12100010.jpg 181,383,239,410,1 299,308,339,347,2 577,374,612,408,2 198,471,228,502,6 176,315,214,348,4
/home/jovyan/yff/dataset/deeppcb/VOCdevkit/VOC2007/JPEGImages/12300156.jpg 391,20,428,49,1 402,66,447,96,2 464,302,502,331,4 230,330,265,366,3 98,251,132,279,3 189,183,236,224,5 53,440,95,468,6
/home/jovyan/yff/dataset/deeppcb/VOCdevkit/VOC2007/JPEGImages/00041029.jpg 43,581,76,611,3 226,316,269,376,5 88,600,121,629,6
/home/jovyan/yff/dataset/deeppcb/VOCdevkit/VOC2007/JPEGImages/44000108.jpg 216,292,239,359,1 350,341,398,386,1 337,435,365,491,2 383,398,433,439,2 246,289,285,323,3 88,398,140,432,3 32,267,79,322,4 580,473,624,511,5 72,564,176,594,6
/home/jovyan/yff/dataset/deeppcb/VOCdevkit/VOC2007/JPEGImages/00041165.jpg 139,463,201,493,1 54,509,165,542,2 235,340,275,371,3 225,274,262,307,5 187,47,231,78,6 336,211,375,245,1 451,280,481,329,5
/home/jovyan/yff/dataset/deeppcb/VOCdevkit/VOC2007/JPEGImages/12100148.jpg 189,294,224,324,1 156,142,202,180,2 56,264,89,289,3 89,117,119,153,3 304,340,335,370,4 296,494,332,522,5
/home/jovyan/yff/dataset/deeppcb/VOCdevkit/VOC2007/JPEGImages/92000013.jpg 95,246,182,336,1 303,165,385,215,1 423,221,457,302,2 547,143,605,182,2 382,380,414,427,5 475,382,503,415,6
/home/jovyan/yff/dataset/deeppcb/VOCdevkit/VOC2007/JPEGImages/00041106.jpg 132,437,168,471,1 315,314,344,354,2 390,283,421,314,4 368,234,405,262,4 310,150,347,181,5 113,172,147,200,6 454,279,487,318,4 270,415,303,445,1
/home/jovyan/yff/dataset/deeppcb/VOCdevkit/VOC2007/JPEGImages/00041177.jpg 36,152,69,186,1 213,457,302,516,2 282,259,316,287,3 140,473,176,507,4 168,251,197,286,4 307,432,343,459,3
/home/jovyan/yff/dataset/deeppcb/VOCdevkit/VOC2007/JPEGImages/77000044.jpg 62,23,120,52,1 175,165,224,195,2 165,201,202,228,3 175,310,211,341,4 557,546,593,582,5 386,153,437,186,6
/home/jovyan/yff/dataset/deeppcb/VOCdevkit/VOC2007/JPEGImages/00041192.jpg 77,61,121,94,1 195,237,233,263,3 260,226,295,256,3 334,425,373,451,4 390,303,424,335,5 416,409,460,447,6 145,541,181,567,3
/home/jovyan/yff/dataset/deeppcb/VOCdevkit/VOC2007/JPEGImages/12100197.jpg 205,218,243,247,1 138,231,170,290,2 159,366,190,392,6 239,81,285,122,5 245,453,277,479,3 56,321,115,352,1 331,202,365,239,5
/home/jovyan/yff/dataset/deeppcb/VOCdevkit/VOC2007/JPEGImages/44000085.jpg 76,256,127,319,1 210,439,272,492,1 179,181,250,242,2 538,154,587,231,2 443,147,485,189,3 210,48,256,104,3 325,1,364,54,4 407,14,449,60,5 536,331,580,376,6
/home/jovyan/yff/dataset/deeppcb/VOCdevkit/VOC2007/JPEGImages/00041060.jpg 322,286,361,314,1 233,314,259,373,2 128,185,162,216,4 101,116,138,140,6 370,145,401,184,5 108,327,140,369,4 340,403,376,430,3 348,357,383,384,2
/home/jovyan/yff/dataset/deeppcb/VOCdevkit/VOC2007/JPEGImages/00041183.jpg 61,229,88,271,1 75,138,117,164,3 271,212,311,242,4 122,79,157,116,6 132,161,170,200,4 267,309,298,376,2 347,286,398,313,2 340,119,368,185,6 223,508,276,550,1
/home/jovyan/yff/dataset/deeppcb/VOCdevkit/VOC2007/JPEGImages/50600020.jpg 218,235,298,284,1 369,182,402,206,2 424,178,460,206,3 347,448,376,481,6 326,498,359,531,5
/home/jovyan/yff/dataset/deeppcb/VOCdevkit/VOC2007/JPEGImages/20085005.jpg 340,347,369,371,3 496,33,522,54,3 116,390,144,415,4 437,289,469,315,4 527,453,553,477,5 523,177,548,204,5 201,445,227,469,6 177,160,206,183,6 404,33,455,72,2
/home/jovyan/yff/dataset/deeppcb/VOCdevkit/VOC2007/JPEGImages/20085308.jpg 432,173,463,204,1 299,207,333,253,2 328,69,361,97,4 166,312,196,342,5 160,483,189,514,4 44,504,76,548,2 488,230,519,290,1
/home/jovyan/yff/dataset/deeppcb/VOCdevkit/VOC2007/JPEGImages/44000106.jpg 360,171,405,225,1 442,61,498,104,1 334,62,368,118,2 520,249,581,310,2 31,144,75,182,3 234,563,274,614,4 242,296,297,340,5 562,419,594,448,6
/home/jovyan/yff/dataset/deeppcb/VOCdevkit/VOC2007/JPEGImages/12300115.jpg 124,227,169,255,1 128,139,162,165,2 222,174,251,201,4 424,298,456,325,4 304,231,336,257,2 348,317,375,345,6
/home/jovyan/yff/dataset/deeppcb/VOCdevkit/VOC2007/JPEGImages/12100034.jpg 137,253,168,279,1 118,425,159,452,2 270,125,298,164,3 360,346,389,377,6 444,292,483,326,5
/home/jovyan/yff/dataset/deeppcb/VOCdevkit/VOC2007/JPEGImages/92000034.jpg 186,337,308,377,1 340,244,419,300,1 434,287,468,333,4 514,358,559,401,5 581,278,619,327,6 71,486,146,527,1
/home/jovyan/yff/dataset/deeppcb/VOCdevkit/VOC2007/JPEGImages/92000059.jpg 347,120,432,149,1 206,216,242,244,3 110,270,140,299,4 346,257,383,292,4 117,463,175,511,5 464,437,517,477,5 452,39,495,80,4 52,182,84,221,6
/home/jovyan/yff/dataset/deeppcb/VOCdevkit/VOC2007/JPEGImages/77000052.jpg 109,443,135,480,1 523,439,574,474,2 180,191,228,234,2 163,267,198,304,4 81,219,124,256,6
/home/jovyan/yff/dataset/deeppcb/VOCdevkit/VOC2007/JPEGImages/00041122.jpg 166,436,202,466,1 111,314,139,374,2 404,401,429,442,2 278,523,311,554,4 163,500,196,533,1 251,358,282,392,1 24,341,51,373,4 68,114,99,147,6 365,373,399,401,4 288,588,317,620,6
/home/jovyan/yff/dataset/deeppcb/VOCdevkit/VOC2007/JPEGImages/92000054.jpg 187,279,278,312,2 148,341,217,394,3 179,508,238,543,4 458,344,497,393,4 497,201,535,248,6
/home/jovyan/yff/dataset/deeppcb/VOCdevkit/VOC2007/JPEGImages/20085002.jpg 192,73,222,98,5 252,461,280,493,4 491,583,517,611,3 402,373,429,399,3 423,147,450,169,5 496,313,519,335,6 276,356,301,379,6
/home/jovyan/yff/dataset/deeppcb/VOCdevkit/VOC2007/JPEGImages/44000098.jpg 328,35,375,99,1 437,35,478,114,2 594,23,636,75,1 69,20,113,62,4 523,211,555,246,5 562,215,594,244,6
/home/jovyan/yff/dataset/deeppcb/VOCdevkit/VOC2007/JPEGImages/13000037.jpg 118,283,143,321,1 387,449,431,477,1 49,243,73,290,2 304,348,363,390,2 48,496,82,522,3 321,91,345,122,4 201,340,229,370,4 243,140,271,165,6 417,389,447,413,6 498,61,530,86,5 256,353,285,378,5 555,444,591,468,3
/home/jovyan/yff/dataset/deeppcb/VOCdevkit/VOC2007/JPEGImages/20085191.jpg 311,117,342,149,1 152,249,209,282,2 89,116,116,141,3 366,447,397,479,4 329,360,361,393,1 30,508,61,542,5 97,531,126,558,6 369,300,402,337,1
/home/jovyan/yff/dataset/deeppcb/VOCdevkit/VOC2007/JPEGImages/20085141.jpg 420,361,460,395,1 334,215,367,269,2 136,268,166,293,3 539,249,571,279,3 203,436,234,472,4 170,366,208,396,5
/home/jovyan/yff/dataset/deeppcb/VOCdevkit/VOC2007/JPEGImages/92000032.jpg 181,402,309,445,1 172,231,229,258,3 323,244,357,278,6 302,372,348,423,5 309,169,349,206,6
/home/jovyan/yff/dataset/deeppcb/VOCdevkit/VOC2007/JPEGImages/13000041.jpg 395,356,432,397,1 438,177,471,203,1 511,148,543,173,3 368,209,394,238,4 292,185,347,220,5 217,123,257,163,6 433,587,487,639,6
/home/jovyan/yff/dataset/deeppcb/VOCdevkit/VOC2007/JPEGImages/12100045.jpg 162,307,217,361,1 144,150,177,182,3 304,128,340,172,4 301,289,331,319,6 263,468,297,497,4
/home/jovyan/yff/dataset/deeppcb/VOCdevkit/VOC2007/JPEGImages/44000072.jpg 224,321,264,369,1 51,330,93,373,2 29,417,57,455,3 351,383,379,419,3 372,390,400,422,5 526,512,554,538,3 569,527,599,554,6
/home/jovyan/yff/dataset/deeppcb/VOCdevkit/VOC2007/JPEGImages/77000019.jpg 333,108,379,211,1 116,55,156,110,3 148,442,203,525,6 28,550,60,589,5 186,99,245,135,4 467,89,501,139,2
/home/jovyan/yff/dataset/deeppcb/VOCdevkit/VOC2007/JPEGImages/44000053.jpg 458,71,483,106,1 419,205,470,227,2 426,85,454,113,3 510,92,538,126,4 432,188,466,214,5 395,203,424,230,6
/home/jovyan/yff/dataset/deeppcb/VOCdevkit/VOC2007/JPEGImages/92000061.jpg 235,325,354,367,1 167,560,270,598,2 237,444,285,481,3 190,399,226,443,5 279,532,333,567,6
/home/jovyan/yff/dataset/deeppcb/VOCdevkit/VOC2007/JPEGImages/12100031.jpg 85,449,118,478,1 243,266,267,300,3 349,337,386,370,5 429,418,465,457,6 348,169,378,205,4 29,512,63,544,2 84,565,118,591,3
/home/jovyan/yff/dataset/deeppcb/VOCdevkit/VOC2007/JPEGImages/13000083.jpg 287,359,323,395,1 326,398,363,430,1 72,477,147,508,5 248,154,284,186,6 445,487,491,543,5 288,189,318,225,4 93,35,121,71,6 95,103,126,129,3 201,151,239,187,4
/home/jovyan/yff/dataset/deeppcb/VOCdevkit/VOC2007/JPEGImages/20085252.jpg 159,225,194,253,1 190,323,237,349,2 64,261,89,285,3 195,196,231,221,4 93,117,123,146,5 195,58,226,83,6 357,251,386,278,5 123,345,149,372,3 318,344,343,372,3 513,247,541,282,1
/home/jovyan/yff/dataset/deeppcb/VOCdevkit/VOC2007/JPEGImages/12100064.jpg 135,324,167,352,1 80,234,119,269,2 464,146,496,172,3 402,52,439,90,4 234,121,283,163,5
/home/jovyan/yff/dataset/deeppcb/VOCdevkit/VOC2007/JPEGImages/92000101.jpg 75,160,150,201,1 217,168,279,203,2 283,317,329,355,3 211,373,258,432,4 126,433,163,479,4 406,495,439,537,5 326,477,355,508,6
/home/jovyan/yff/dataset/deeppcb/VOCdevkit/VOC2007/JPEGImages/90100065.jpg 321,452,360,486,1 216,275,249,304,3 454,480,493,525,2 395,166,422,194,4 239,147,283,185,6 40,196,79,239,5
/home/jovyan/yff/dataset/deeppcb/VOCdevkit/VOC2007/JPEGImages/20085046.jpg 58,339,94,366,1 124,246,174,271,2 258,367,285,392,3 149,138,179,169,4 327,195,367,226,5 246,254,279,280,6 361,339,392,388,2 540,199,572,225,1 451,102,486,142,1
/home/jovyan/yff/dataset/deeppcb/VOCdevkit/VOC2007/JPEGImages/13000011.jpg 409,137,467,175,1 506,229,538,254,3 221,181,255,211,4 260,237,291,270,4 253,290,287,315,3 186,269,224,297,2 420,528,458,556,1 436,223,480,268,5
/home/jovyan/yff/dataset/deeppcb/VOCdevkit/VOC2007/JPEGImages/77000014.jpg 255,263,292,292,4 387,1,421,34,6 487,33,524,70,6 550,212,589,249,4
/home/jovyan/yff/dataset/deeppcb/VOCdevkit/VOC2007/JPEGImages/12100129.jpg 342,322,375,350,1 250,143,287,192,2 225,331,261,359,3 537,181,575,207,4 233,481,268,520,6 110,282,154,335,5 420,295,451,328,4
/home/jovyan/yff/dataset/deeppcb/VOCdevkit/VOC2007/JPEGImages/92000082.jpg 160,309,240,354,1 208,187,291,245,2 381,253,447,294,3
/home/jovyan/yff/dataset/deeppcb/VOCdevkit/VOC2007/JPEGImages/44000069.jpg 110,204,153,233,1 499,124,537,166,1 283,114,307,160,2 183,259,209,298,3 185,92,216,144,4 155,28,190,68,5 268,167,304,197,6
/home/jovyan/yff/dataset/deeppcb/VOCdevkit/VOC2007/JPEGImages/20085035.jpg 0,289,25,313,1 169,77,196,102,3 256,151,284,179,3 2,424,31,454,4 172,449,210,481,5 595,192,625,222,6
/home/jovyan/yff/dataset/deeppcb/VOCdevkit/VOC2007/JPEGImages/13000214.jpg 137,146,182,177,1 126,414,155,494,2 150,107,176,134,3 243,277,280,319,5 70,356,106,397,6
/home/jovyan/yff/dataset/deeppcb/VOCdevkit/VOC2007/JPEGImages/44000052.jpg 584,88,624,127,1 618,64,639,115,2 511,9,582,58,2 248,150,310,189,3 100,218,135,251,3 150,217,193,251,4 156,14,197,57,4 144,164,190,201,5 88,6,118,36,6
/home/jovyan/yff/dataset/deeppcb/VOCdevkit/VOC2007/JPEGImages/50600074.jpg 177,327,231,369,1 99,147,142,173,2 289,110,320,152,3 256,270,294,296,6 382,308,442,355,2
/home/jovyan/yff/dataset/deeppcb/VOCdevkit/VOC2007/JPEGImages/92000110.jpg 212,273,291,305,1 265,154,342,192,2 428,139,484,197,3 172,76,207,114,5 88,248,124,287,6
/home/jovyan/yff/dataset/deeppcb/VOCdevkit/VOC2007/JPEGImages/12000068.jpg 209,201,251,232,1 222,528,262,560,2 304,363,331,395,4 454,359,506,399,5 200,241,241,267,6 61,432,96,463,1
/home/jovyan/yff/dataset/deeppcb/VOCdevkit/VOC2007/JPEGImages/90100054.jpg 326,455,359,485,1 420,554,464,600,2 193,555,237,599,2 338,101,373,132,4 198,260,255,313,5 192,99,226,140,6 381,379,416,414,4 453,248,494,281,1
/home/jovyan/yff/dataset/deeppcb/VOCdevkit/VOC2007/JPEGImages/92000086.jpg 147,304,271,344,1 350,424,431,492,2 450,310,487,342,4 557,290,594,336,6 490,441,524,480,5
/home/jovyan/yff/dataset/deeppcb/VOCdevkit/VOC2007/JPEGImages/77000105.jpg 285,83,309,116,4 486,143,521,180,6 433,249,464,276,6 561,198,593,235,5 154,198,189,226,3 239,267,294,299,1
/home/jovyan/yff/dataset/deeppcb/VOCdevkit/VOC2007/JPEGImages/90100019.jpg 333,186,366,223,1 357,86,404,112,1 523,97,558,132,2 594,97,626,136,2 432,20,459,57,2 201,131,236,165,3 310,239,352,268,3 349,417,387,448,4 91,358,130,400,5 220,143,288,216,6
/home/jovyan/yff/dataset/deeppcb/VOCdevkit/VOC2007/JPEGImages/13000036.jpg 101,224,129,258,3 469,5,497,32,3 292,224,325,254,4 529,5,565,39,4 168,345,201,374,5 502,0,526,22,5 533,0,564,23,6 516,269,549,301,6
/home/jovyan/yff/dataset/deeppcb/VOCdevkit/VOC2007/JPEGImages/00041203.jpg 287,333,362,366,1 253,147,294,173,3 225,271,272,322,5 463,271,504,328,6 293,185,330,221,4
/home/jovyan/yff/dataset/deeppcb/VOCdevkit/VOC2007/JPEGImages/12100162.jpg 265,266,293,292,1 136,305,168,356,2 47,266,78,298,3 28,460,73,484,3 137,536,171,566,4 85,591,125,624,5 485,427,520,456,6 361,484,393,511,1
/home/jovyan/yff/dataset/deeppcb/VOCdevkit/VOC2007/JPEGImages/92000068.jpg 279,353,353,408,1 223,233,262,278,4 261,113,300,165,5 303,197,337,231,6
/home/jovyan/yff/dataset/deeppcb/VOCdevkit/VOC2007/JPEGImages/00041117.jpg 266,533,303,590,1 83,197,115,225,3 254,312,302,349,5 385,96,411,137,6 249,114,281,146,5 114,274,147,306,3 194,193,229,223,4 361,255,405,284,6 171,54,208,83,4
/home/jovyan/yff/dataset/deeppcb/VOCdevkit/VOC2007/JPEGImages/12300109.jpg 192,372,227,397,1 173,269,213,304,3 333,228,360,260,3 92,277,124,311,4 432,51,470,92,5 260,62,306,95,6 228,532,260,573,1 293,440,342,498,1 509,418,542,444,3
/home/jovyan/yff/dataset/deeppcb/VOCdevkit/VOC2007/JPEGImages/20085300.jpg 293,203,323,238,1 432,147,465,179,1 128,434,172,464,3 352,447,384,473,3 314,230,348,259,4 176,191,204,218,5 433,190,460,221,3 149,113,180,141,5
/home/jovyan/yff/dataset/deeppcb/VOCdevkit/VOC2007/JPEGImages/20085127.jpg 94,325,127,358,1 310,468,336,503,2 511,400,565,430,2 308,205,345,246,5 32,499,62,529,6 193,457,228,495,1 513,546,551,581,1
/home/jovyan/yff/dataset/deeppcb/VOCdevkit/VOC2007/JPEGImages/13000197.jpg 372,252,409,299,1 444,224,480,282,2 382,197,414,225,3 315,146,354,176,4 120,316,160,350,5 435,492,470,523,6
/home/jovyan/yff/dataset/deeppcb/VOCdevkit/VOC2007/JPEGImages/90100026.jpg 136,214,219,244,1 355,465,395,498,3 124,561,161,601,3 274,342,324,382,5 128,54,176,103,6
/home/jovyan/yff/dataset/deeppcb/VOCdevkit/VOC2007/JPEGImages/44000036.jpg 8,368,61,422,1 419,0,487,25,2 235,488,264,530,3 339,500,381,547,4 476,448,512,483,5 395,0,430,20,6
/home/jovyan/yff/dataset/deeppcb/VOCdevkit/VOC2007/JPEGImages/12100154.jpg 312,277,344,311,1 319,194,355,219,2 228,194,259,232,3 64,248,101,277,4 58,88,94,126,5 26,213,50,248,6
/home/jovyan/yff/dataset/deeppcb/VOCdevkit/VOC2007/JPEGImages/50600015.jpg 85,236,126,265,1 431,186,474,213,2 310,152,346,178,3 10,161,46,189,4 225,353,257,390,5 453,93,479,125,6
/home/jovyan/yff/dataset/deeppcb/VOCdevkit/VOC2007/JPEGImages/77000057.jpg 282,327,326,421,1 342,209,381,236,3 427,536,469,572,3
/home/jovyan/yff/dataset/deeppcb/VOCdevkit/VOC2007/JPEGImages/12300123.jpg 263,344,305,406,1 429,78,468,112,2 206,100,237,135,3 39,310,76,341,4 121,411,164,447,5 522,519,562,550,6
/home/jovyan/yff/dataset/deeppcb/VOCdevkit/VOC2007/JPEGImages/20085020.jpg 399,265,421,288,1 403,131,442,151,2 582,360,607,390,2 363,521,392,541,3 278,442,311,467,4 95,218,126,244,5 124,460,155,488,6 324,105,354,131,6
/home/jovyan/yff/dataset/deeppcb/VOCdevkit/VOC2007/JPEGImages/12100152.jpg 326,310,358,339,1 446,273,505,298,2 363,51,400,81,3 103,312,135,349,5 258,201,289,232,6 261,27,291,57,3
/home/jovyan/yff/dataset/deeppcb/VOCdevkit/VOC2007/JPEGImages/13000125.jpg 165,280,206,310,3 376,329,411,363,4 198,358,231,394,5 277,74,315,112,6
/home/jovyan/yff/dataset/deeppcb/VOCdevkit/VOC2007/JPEGImages/44000084.jpg 25,27,79,87,1 134,47,164,109,2 44,413,81,460,1 425,95,468,140,3 488,89,527,129,3 429,24,476,66,5 304,205,341,238,6
/home/jovyan/yff/dataset/deeppcb/VOCdevkit/VOC2007/JPEGImages/13000021.jpg 101,465,133,499,1 292,245,353,276,1 315,377,342,417,2 320,208,378,237,2 18,75,52,115,3 141,394,172,420,3 236,173,262,206,4 477,199,509,232,4 592,242,622,267,4 186,78,217,104,6
/home/jovyan/yff/dataset/deeppcb/VOCdevkit/VOC2007/JPEGImages/20085108.jpg 47,307,79,342,1 359,384,392,417,1 404,209,457,238,2 87,122,125,154,2 271,26,304,52,3 56,247,86,276,3 339,299,371,341,5 253,142,280,170,6 33,13,70,52,2 45,409,75,436,3
/home/jovyan/yff/dataset/deeppcb/VOCdevkit/VOC2007/JPEGImages/13000155.jpg 274,386,336,427,1 135,313,179,369,1 348,302,384,340,4 259,88,298,120,5 78,222,107,254,6 200,281,234,311,4 54,473,115,509,1 460,182,495,208,4 218,517,253,548,6
/home/jovyan/yff/dataset/deeppcb/VOCdevkit/VOC2007/JPEGImages/12100125.jpg 157,333,212,385,1 191,150,227,208,2 388,181,426,209,3 482,397,518,425,4 553,102,592,133,4 53,140,93,178,6
/home/jovyan/yff/dataset/deeppcb/VOCdevkit/VOC2007/JPEGImages/00041083.jpg 74,144,105,177,1 97,112,134,141,3 284,379,325,418,5 398,180,433,208,6 124,136,151,170,4 192,45,232,70,1
/home/jovyan/yff/dataset/deeppcb/VOCdevkit/VOC2007/JPEGImages/12100138.jpg 424,552,459,582,1 182,305,219,334,3 235,212,274,239,3 70,377,107,428,5 371,176,399,229,6 106,112,152,156,5
/home/jovyan/yff/dataset/deeppcb/VOCdevkit/VOC2007/JPEGImages/00041173.jpg 290,172,330,208,1 192,118,229,153,2 207,84,256,113,4 358,127,398,158,5 116,42,153,68,6 278,408,340,456,1
/home/jovyan/yff/dataset/deeppcb/VOCdevkit/VOC2007/JPEGImages/13000044.jpg 40,281,77,309,1 284,263,319,289,2 126,157,159,188,4 67,200,100,228,6 322,232,357,272,5 407,149,440,176,4 557,538,588,570,3 416,331,450,361,4 419,265,453,294,6
/home/jovyan/yff/dataset/deeppcb/VOCdevkit/VOC2007/JPEGImages/13000039.jpg 306,284,350,308,1 184,204,215,232,3 62,293,96,318,4 108,137,147,164,4 226,198,258,234,5 317,214,351,244,6 318,334,345,359,3
/home/jovyan/yff/dataset/deeppcb/VOCdevkit/VOC2007/JPEGImages/00041144.jpg 84,461,117,494,1 374,575,402,633,2 237,358,286,389,5 201,275,254,303,6 244,175,290,216,5 231,47,260,76,4 19,468,56,514,2 261,555,297,585,1
/home/jovyan/yff/dataset/deeppcb/VOCdevkit/VOC2007/JPEGImages/12100046.jpg 240,479,273,512,1 135,483,190,509,2 200,297,228,334,3 199,204,224,243,4 331,301,372,334,6 384,181,426,227,5
/home/jovyan/yff/dataset/deeppcb/VOCdevkit/VOC2007/JPEGImages/12100037.jpg 72,300,127,360,1 467,487,524,564,2 534,406,566,436,4 313,133,356,172,6 500,124,536,157,3
/home/jovyan/yff/dataset/deeppcb/VOCdevkit/VOC2007/JPEGImages/00041130.jpg 73,133,100,176,1 384,113,414,145,3 251,420,295,448,3 348,368,383,398,4 306,381,333,424,6 249,317,287,343,3 534,372,572,409,4 107,363,138,400,5
/home/jovyan/yff/dataset/deeppcb/VOCdevkit/VOC2007/JPEGImages/13000206.jpg 115,233,177,259,1 113,384,140,415,3 335,274,396,311,5 112,114,176,140,3
/home/jovyan/yff/dataset/deeppcb/VOCdevkit/VOC2007/JPEGImages/12300116.jpg 219,314,256,347,1 426,251,455,276,3 84,155,115,188,6 89,335,118,363,6 428,472,459,498,1 397,379,431,408,2
/home/jovyan/yff/dataset/deeppcb/VOCdevkit/VOC2007/JPEGImages/20085291.jpg 263,63,299,90,1 201,266,251,294,2 296,350,322,376,3 419,333,448,361,4 341,236,370,267,5 260,165,291,192,6 139,327,166,356,3 324,367,350,410,2 403,53,437,87,1
/home/jovyan/yff/dataset/deeppcb/VOCdevkit/VOC2007/JPEGImages/77000009.jpg 432,318,465,352,6 49,405,95,452,5 261,243,315,277,4 260,173,303,207,3 520,60,561,110,2 128,76,170,103,6 299,114,342,149,3 560,373,594,403,5
/home/jovyan/yff/dataset/deeppcb/VOCdevkit/VOC2007/JPEGImages/20085041.jpg 101,381,132,406,1 246,204,277,228,3 194,158,226,182,4 286,239,322,276,4 576,61,608,98,5 530,576,560,603,6 316,169,352,197,1 76,267,127,316,2 163,355,223,388,2
/home/jovyan/yff/dataset/deeppcb/VOCdevkit/VOC2007/JPEGImages/13000110.jpg 66,96,120,135,1 164,186,206,213,3 286,91,321,139,4 184,76,223,115,5 264,361,300,397,6 272,219,315,260,6 10,131,54,163,2
/home/jovyan/yff/dataset/deeppcb/VOCdevkit/VOC2007/JPEGImages/13000149.jpg 335,94,373,125,3 486,301,536,327,3 424,424,452,472,5 244,366,286,413,6 195,202,229,233,6
/home/jovyan/yff/dataset/deeppcb/VOCdevkit/VOC2007/JPEGImages/50600044.jpg 194,245,239,291,1 195,138,233,177,2 78,174,108,211,3 314,186,343,221,4 418,200,450,231,5 406,116,439,144,6 85,421,120,453,4
/home/jovyan/yff/dataset/deeppcb/VOCdevkit/VOC2007/JPEGImages/20085080.jpg 190,191,223,217,1 359,266,408,293,2 222,536,249,564,3 487,581,515,606,3 561,265,600,294,1 233,557,265,582,4 409,591,441,619,4 459,405,493,436,5 581,489,612,517,6
/home/jovyan/yff/dataset/deeppcb/VOCdevkit/VOC2007/JPEGImages/12100200.jpg 180,358,210,388,1 181,133,228,166,2 140,204,176,232,3 125,304,156,336,3 351,405,384,432,6 401,513,428,544,5 178,410,214,448,4 58,336,106,369,2 410,308,448,333,1 554,458,585,493,5
/home/jovyan/yff/dataset/deeppcb/VOCdevkit/VOC2007/JPEGImages/13000137.jpg 438,369,481,407,1 312,275,357,316,2 311,195,342,225,3 224,320,265,359,5 285,436,321,460,4 377,341,409,372,4
/home/jovyan/yff/dataset/deeppcb/VOCdevkit/VOC2007/JPEGImages/00041213.jpg 275,293,315,345,1 210,207,246,305,2 139,281,174,316,4 421,239,460,275,6 278,425,327,470,5
/home/jovyan/yff/dataset/deeppcb/VOCdevkit/VOC2007/JPEGImages/00041205.jpg 224,419,278,469,1 304,556,335,617,2 40,446,70,483,4 105,407,156,436,6 85,570,122,606,4
/home/jovyan/yff/dataset/deeppcb/VOCdevkit/VOC2007/JPEGImages/92000040.jpg 106,352,190,383,1 162,248,242,283,2 396,140,432,179,4 429,256,472,299,6 290,373,335,411,5 207,522,290,557,1
/home/jovyan/yff/dataset/deeppcb/VOCdevkit/VOC2007/JPEGImages/44000054.jpg 564,304,587,361,1 618,437,639,499,2 488,306,515,340,3 154,422,195,462,4 303,421,363,459,5 523,420,568,451,6 449,526,489,560,4
/home/jovyan/yff/dataset/deeppcb/VOCdevkit/VOC2007/JPEGImages/00041031.jpg 337,339,378,404,1 250,311,280,349,2 106,247,142,277,3 163,170,199,200,5 5,216,29,251,6 236,124,278,169,5 385,251,416,279,3 150,66,190,101,6 391,319,431,348,2 28,467,56,502,1
/home/jovyan/yff/dataset/deeppcb/VOCdevkit/VOC2007/JPEGImages/92000011.jpg 248,324,330,368,1 357,238,423,278,3 216,217,260,266,6 241,83,291,120,5 157,170,192,198,3
/home/jovyan/yff/dataset/deeppcb/VOCdevkit/VOC2007/JPEGImages/20085188.jpg 269,262,300,293,1 291,378,324,418,1 275,136,318,165,2 404,522,437,551,3 263,418,294,449,4 329,520,361,554,5 273,212,306,238,4 249,511,287,541,4 446,543,476,570,3
/home/jovyan/yff/dataset/deeppcb/VOCdevkit/VOC2007/JPEGImages/20085197.jpg 95,247,144,278,1 358,34,435,59,2 240,19,269,45,3 397,559,431,589,4 111,456,144,483,4 199,346,225,377,5 448,125,476,153,6 312,366,345,405,1
/home/jovyan/yff/dataset/deeppcb/VOCdevkit/VOC2007/JPEGImages/90100062.jpg 306,461,334,491,1 67,80,111,117,2 130,359,164,399,4 254,95,281,134,6 417,360,452,389,5
/home/jovyan/yff/dataset/deeppcb/VOCdevkit/VOC2007/JPEGImages/20085072.jpg 268,197,301,231,1 349,245,383,274,1 297,383,328,409,3 412,230,443,257,3 320,85,354,116,1 320,121,348,165,2 364,287,395,316,3
/home/jovyan/yff/dataset/deeppcb/VOCdevkit/VOC2007/JPEGImages/77000045.jpg 145,452,205,481,1 380,468,425,524,2 290,512,329,547,4 104,240,139,271,6 234,82,292,125,4 374,271,420,309,4
/home/jovyan/yff/dataset/deeppcb/VOCdevkit/VOC2007/JPEGImages/20085145.jpg 133,297,166,337,1 172,237,228,265,2 390,237,418,266,3 25,267,57,296,3 337,313,376,345,5 199,153,235,183,4 162,429,188,469,4 99,300,133,336,5 47,261,79,286,6
/home/jovyan/yff/dataset/deeppcb/VOCdevkit/VOC2007/JPEGImages/12300108.jpg 541,322,588,354,1 576,195,604,235,2 587,136,617,168,3 243,401,277,441,5 143,144,179,185,6 331,537,375,579,5 44,476,79,503,3
/home/jovyan/yff/dataset/deeppcb/VOCdevkit/VOC2007/JPEGImages/00041015.jpg 544,124,573,156,1 263,151,300,178,3 395,224,433,250,3 198,367,238,406,5 372,100,405,130,6
/home/jovyan/yff/dataset/deeppcb/VOCdevkit/VOC2007/JPEGImages/92000000.jpg 162,397,243,436,1 296,102,377,141,2 308,334,360,415,3 207,275,247,323,4 405,386,441,422,4 378,285,419,332,6 231,463,270,507,5
/home/jovyan/yff/dataset/deeppcb/VOCdevkit/VOC2007/JPEGImages/77000002.jpg 340,201,390,228,2 491,132,532,177,3 308,265,342,343,1 506,545,548,595,3 449,327,488,357,6 167,433,204,474,5
/home/jovyan/yff/dataset/deeppcb/VOCdevkit/VOC2007/JPEGImages/12300225.jpg 227,223,266,255,1 382,283,421,313,2 490,189,523,221,3 300,126,342,160,5 212,89,251,114,6 205,393,265,436,3 510,451,543,479,4
/home/jovyan/yff/dataset/deeppcb/VOCdevkit/VOC2007/JPEGImages/92000051.jpg 162,456,248,518,1 98,148,141,183,3 32,162,70,203,4 33,299,70,337,6 213,295,254,328,3
/home/jovyan/yff/dataset/deeppcb/VOCdevkit/VOC2007/JPEGImages/50600052.jpg 229,154,304,203,1 279,277,320,308,2 113,294,145,326,3 224,522,260,556,5 215,422,248,454,6
/home/jovyan/yff/dataset/deeppcb/VOCdevkit/VOC2007/JPEGImages/44000032.jpg 178,241,202,298,1 311,359,360,384,2 348,28,387,56,3 607,308,633,353,3 267,483,299,524,4 569,366,600,396,5 119,251,145,282,6
/home/jovyan/yff/dataset/deeppcb/VOCdevkit/VOC2007/JPEGImages/20085099.jpg 239,577,271,609,1 178,479,215,510,1 313,530,343,565,2 369,496,397,529,4 471,499,500,527,3 156,532,190,566,5 467,577,496,602,6 522,537,552,567,4
/home/jovyan/yff/dataset/deeppcb/VOCdevkit/VOC2007/JPEGImages/12100018.jpg 91,405,124,439,1 247,558,290,583,2 422,443,460,472,4 106,283,152,314,6 234,429,262,461,5 232,238,278,278,3
/home/jovyan/yff/dataset/deeppcb/VOCdevkit/VOC2007/JPEGImages/12100192.jpg 70,354,126,403,1 468,495,509,527,3 342,275,378,307,5 420,257,450,291,6 105,113,142,148,3 509,390,570,463,2 198,231,236,278,5
/home/jovyan/yff/dataset/deeppcb/VOCdevkit/VOC2007/JPEGImages/44000018.jpg 183,303,207,353,1 322,417,360,440,2 281,433,312,467,3 510,321,540,355,4 467,347,492,372,6 573,416,606,451,5 54,326,84,352,6
/home/jovyan/yff/dataset/deeppcb/VOCdevkit/VOC2007/JPEGImages/12300112.jpg 408,429,441,455,1 134,436,183,468,2 183,256,213,290,4 391,175,431,202,6 378,335,414,375,5 89,199,136,228,1 259,558,295,589,2 326,453,356,483,3
/home/jovyan/yff/dataset/deeppcb/VOCdevkit/VOC2007/JPEGImages/44000096.jpg 400,226,455,273,1 584,125,609,204,2 474,345,509,378,3 89,261,140,309,4 353,214,389,266,5 581,460,631,503,6
/home/jovyan/yff/dataset/deeppcb/VOCdevkit/VOC2007/JPEGImages/13000160.jpg 174,330,266,427,1 361,323,393,357,4 388,160,422,193,3 35,233,96,284,5 517,273,557,313,6 137,398,169,426,3
/home/jovyan/yff/dataset/deeppcb/VOCdevkit/VOC2007/JPEGImages/20085183.jpg 370,192,405,220,1 354,306,398,330,2 142,492,172,516,3 103,387,134,421,4 102,422,130,448,6 208,296,237,322,5
/home/jovyan/yff/dataset/deeppcb/VOCdevkit/VOC2007/JPEGImages/12100056.jpg 211,358,251,394,1 270,187,310,216,2 144,491,181,520,3 236,484,270,508,3 69,424,102,450,6
/home/jovyan/yff/dataset/deeppcb/VOCdevkit/VOC2007/JPEGImages/12000171.jpg 214,301,250,337,1 352,247,384,280,3 226,209,260,243,4 282,174,315,200,6 367,558,403,590,5 432,255,465,285,4
/home/jovyan/yff/dataset/deeppcb/VOCdevkit/VOC2007/JPEGImages/00041068.jpg 289,561,331,596,1 542,391,585,421,2 351,302,394,333,4 327,235,356,274,5 387,225,418,259,6 127,367,167,394,3 422,476,475,544,1 486,227,519,258,6
/home/jovyan/yff/dataset/deeppcb/VOCdevkit/VOC2007/JPEGImages/00041196.jpg 195,334,246,365,1 322,205,364,237,3 272,106,332,139,5 234,42,267,78,4 131,495,189,537,1
/home/jovyan/yff/dataset/deeppcb/VOCdevkit/VOC2007/JPEGImages/92000109.jpg 185,214,246,266,2 213,328,252,358,3 52,323,92,365,4 105,60,139,95,6
/home/jovyan/yff/dataset/deeppcb/VOCdevkit/VOC2007/JPEGImages/77000082.jpg 278,533,315,564,1 341,386,378,423,3 434,39,487,79,5 93,258,136,307,6 335,283,372,309,3 159,161,206,194,2 155,105,191,136,4
/home/jovyan/yff/dataset/deeppcb/VOCdevkit/VOC2007/JPEGImages/12300231.jpg 474,240,522,275,1 214,416,256,459,2 161,336,203,364,3 218,189,256,224,5 144,74,177,107,6
/home/jovyan/yff/dataset/deeppcb/VOCdevkit/VOC2007/JPEGImages/13000034.jpg 326,250,383,280,1 310,15,335,45,3 25,183,57,217,3 92,82,128,118,4 514,308,553,349,4 408,381,437,405,5 123,94,151,120,5 597,160,626,187,6 227,582,255,606,6
/home/jovyan/yff/dataset/deeppcb/VOCdevkit/VOC2007/JPEGImages/20085286.jpg 290,292,324,327,1 180,303,209,345,2 460,301,485,327,3 383,329,413,357,4 138,490,165,523,5 392,271,420,302,5 76,322,102,346,3 552,410,581,468,2
/home/jovyan/yff/dataset/deeppcb/VOCdevkit/VOC2007/JPEGImages/12300155.jpg 184,308,215,338,1 351,270,386,300,2 192,198,245,231,3 447,423,485,452,4 563,508,603,540,6 159,510,196,544,5 42,352,72,387,5
/home/jovyan/yff/dataset/deeppcb/VOCdevkit/VOC2007/JPEGImages/92000081.jpg 257,373,341,414,1 310,131,372,167,2 375,218,415,246,3 159,172,194,209,4 125,265,172,332,5 44,260,92,309,6
/home/jovyan/yff/dataset/deeppcb/VOCdevkit/VOC2007/JPEGImages/20085097.jpg 304,363,338,391,1 353,358,407,383,2 180,76,218,105,1 426,170,454,196,3 110,342,149,376,5 375,247,402,275,6 50,455,82,483,1 306,439,333,501,2 417,79,446,110,4
/home/jovyan/yff/dataset/deeppcb/VOCdevkit/VOC2007/JPEGImages/92000094.jpg 299,307,383,348,1 351,197,435,238,2 480,271,533,327,5 185,178,218,211,6 519,450,637,485,1 239,375,275,410,4 118,365,153,403,5
/home/jovyan/yff/dataset/deeppcb/VOCdevkit/VOC2007/JPEGImages/13000084.jpg 232,301,280,342,1 317,339,363,385,1 378,344,420,372,3 506,41,544,79,6 128,242,171,284,5 200,145,236,178,4 288,155,320,183,3
/home/jovyan/yff/dataset/deeppcb/VOCdevkit/VOC2007/JPEGImages/44000074.jpg 253,201,284,247,1 127,445,164,497,1 142,172,182,223,2 156,48,194,90,3 491,79,523,116,3 500,243,534,276,5 368,301,401,331,6
/home/jovyan/yff/dataset/deeppcb/VOCdevkit/VOC2007/JPEGImages/92000017.jpg 416,485,486,555,1 85,322,164,375,3 204,363,249,391,3 455,294,485,342,6 369,407,411,468,5 252,248,298,278,4 491,181,577,225,1
/home/jovyan/yff/dataset/deeppcb/VOCdevkit/VOC2007/JPEGImages/20085223.jpg 168,410,195,443,1 47,157,76,183,1 84,58,128,86,1 45,102,73,139,2 37,50,69,91,2 483,444,513,473,3 550,442,589,468,3 228,95,257,125,4 330,272,357,304,5 464,211,494,237,6
/home/jovyan/yff/dataset/deeppcb/VOCdevkit/VOC2007/JPEGImages/12300065.jpg 147,241,181,268,1 55,301,95,337,2 215,335,244,362,3 426,303,456,331,6 271,381,300,416,5
/home/jovyan/yff/dataset/deeppcb/VOCdevkit/VOC2007/JPEGImages/20085109.jpg 57,316,92,346,1 262,220,306,247,2 499,78,532,105,1 475,329,527,377,2 256,359,288,383,4 314,284,341,316,4 40,259,87,284,2
/home/jovyan/yff/dataset/deeppcb/VOCdevkit/VOC2007/JPEGImages/12100027.jpg 316,311,355,360,1 209,122,238,159,2 142,224,173,261,3 136,442,170,485,4 318,392,353,429,5 125,349,163,388,6 436,212,467,244,4
/home/jovyan/yff/dataset/deeppcb/VOCdevkit/VOC2007/JPEGImages/00041064.jpg 172,265,207,296,1 282,142,324,174,1 124,330,160,356,2 132,160,165,197,3 62,165,99,196,4 20,240,54,275,5 72,217,107,254,6 255,419,287,445,4 250,263,288,293,2
/home/jovyan/yff/dataset/deeppcb/VOCdevkit/VOC2007/JPEGImages/00041148.jpg 73,245,105,277,1 379,368,405,419,2 114,534,147,570,4 43,468,92,512,1 49,328,84,354,3 337,148,379,177,5 285,52,340,80,6 451,461,483,502,5 152,175,199,228,1
/home/jovyan/yff/dataset/deeppcb/VOCdevkit/VOC2007/JPEGImages/13000166.jpg 230,199,275,228,3 302,182,357,215,3 300,298,334,332,6
/home/jovyan/yff/dataset/deeppcb/VOCdevkit/VOC2007/JPEGImages/20085151.jpg 164,498,196,536,1 39,472,72,518,2 13,468,44,493,3 83,552,114,581,4 124,553,151,585,4 375,551,407,580,4 270,522,301,559,5 468,508,497,540,6 9,537,41,563,3 174,574,214,619,2
/home/jovyan/yff/dataset/deeppcb/VOCdevkit/VOC2007/JPEGImages/92000037.jpg 107,300,186,328,1 158,435,240,476,2 350,211,430,248,2 354,127,388,159,4 363,405,402,446,6
/home/jovyan/yff/dataset/deeppcb/VOCdevkit/VOC2007/JPEGImages/20085057.jpg 84,387,115,414,1 274,387,310,416,1 284,319,323,347,2 293,112,320,144,2 255,250,290,277,4 326,544,367,574,4 304,408,337,433,6 187,325,234,350,2 424,50,475,76,2 431,140,464,174,5
/home/jovyan/yff/dataset/deeppcb/VOCdevkit/VOC2007/JPEGImages/12100057.jpg 211,368,250,401,1 110,222,137,263,6 345,324,375,356,1 479,228,511,252,2 98,498,153,576,5 36,354,73,396,6
/home/jovyan/yff/dataset/deeppcb/VOCdevkit/VOC2007/JPEGImages/44000028.jpg 137,288,168,326,1 265,311,318,336,1 373,426,404,484,2 90,447,115,492,2 420,203,451,237,3 322,96,351,147,4 608,482,636,543,4 385,181,409,222,5 452,461,476,512,6
/home/jovyan/yff/dataset/deeppcb/VOCdevkit/VOC2007/JPEGImages/20085313.jpg 192,237,222,261,4 287,193,316,220,6 233,401,262,430,5 257,299,285,322,3 313,537,341,562,3 347,566,374,593,6
/home/jovyan/yff/dataset/deeppcb/VOCdevkit/VOC2007/JPEGImages/90100024.jpg 166,395,194,436,1 67,288,107,336,2 279,435,313,468,3 194,535,230,573,4 115,557,146,587,6 222,199,268,246,5
/home/jovyan/yff/dataset/deeppcb/VOCdevkit/VOC2007/JPEGImages/00041005.jpg 194,429,244,482,1 270,455,300,515,2 354,457,400,503,4 356,509,396,549,6 516,326,561,366,5 154,148,190,191,5 499,599,547,627,6 493,429,528,484,1 135,488,163,523,4
/home/jovyan/yff/dataset/deeppcb/VOCdevkit/VOC2007/JPEGImages/50600068.jpg 195,263,230,296,1 161,200,200,240,2 202,177,239,205,4 194,491,243,528,5 85,441,127,473,6
/home/jovyan/yff/dataset/deeppcb/VOCdevkit/VOC2007/JPEGImages/90100001.jpg 480,362,538,427,1 318,44,356,96,2 527,74,565,121,3 344,193,386,222,4 194,141,239,196,5 311,532,346,575,6 596,19,627,58,3
/home/jovyan/yff/dataset/deeppcb/VOCdevkit/VOC2007/JPEGImages/12100188.jpg 337,553,380,591,1 116,443,143,483,3 243,414,280,450,5 367,147,406,197,6 407,31,439,55,6 91,225,123,264,5 505,403,545,432,4
/home/jovyan/yff/dataset/deeppcb/VOCdevkit/VOC2007/JPEGImages/13000183.jpg 158,390,222,442,1 207,278,257,310,3 244,153,289,189,5 470,270,514,314,6 88,144,136,183,4 290,127,333,151,3 284,255,321,295,5
/home/jovyan/yff/dataset/deeppcb/VOCdevkit/VOC2007/JPEGImages/92000008.jpg 157,400,235,437,1 204,294,302,328,2 358,291,393,330,3 295,167,337,207,4 309,417,354,459,6 398,362,440,414,5
/home/jovyan/yff/dataset/deeppcb/VOCdevkit/VOC2007/JPEGImages/12300136.jpg 381,232,418,265,1 223,208,258,239,2 355,342,391,378,3 367,425,410,455,3 364,55,395,84,5 457,486,490,517,6
/home/jovyan/yff/dataset/deeppcb/VOCdevkit/VOC2007/JPEGImages/50600061.jpg 112,188,184,242,1 162,169,207,199,3 239,126,271,162,4 358,208,399,241,6 398,120,435,150,5 197,379,236,408,5
/home/jovyan/yff/dataset/deeppcb/VOCdevkit/VOC2007/JPEGImages/13000136.jpg 152,354,196,387,1 373,522,428,563,1 367,330,408,356,3 412,177,447,221,5 448,339,487,375,5
/home/jovyan/yff/dataset/deeppcb/VOCdevkit/VOC2007/JPEGImages/12100019.jpg 178,280,211,310,1 50,428,80,460,3 12,261,47,312,2 494,501,524,536,3 215,565,244,602,4 411,309,444,342,6 183,516,219,541,3 287,425,322,455,1
/home/jovyan/yff/dataset/deeppcb/VOCdevkit/VOC2007/JPEGImages/00041057.jpg 205,270,236,301,1 159,145,194,172,2 322,325,358,352,3 403,269,431,306,5 307,218,350,256,6 86,505,118,540,4 98,347,138,383,2
/home/jovyan/yff/dataset/deeppcb/VOCdevkit/VOC2007/JPEGImages/12100009.jpg 318,202,352,233,1 187,189,218,218,3 407,577,439,608,4 365,294,394,321,6 107,191,142,222,5 183,405,214,434,4
/home/jovyan/yff/dataset/deeppcb/VOCdevkit/VOC2007/JPEGImages/20085283.jpg 262,240,294,269,1 355,231,405,255,2 441,135,467,162,3 325,136,356,164,5 38,315,66,340,3 357,441,397,477,2
/home/jovyan/yff/dataset/deeppcb/VOCdevkit/VOC2007/JPEGImages/12300068.jpg 341,398,378,424,3 236,492,271,521,4 369,510,413,538,1 223,229,261,264,5 448,336,490,368,6
/home/jovyan/yff/dataset/deeppcb/VOCdevkit/VOC2007/JPEGImages/20085004.jpg 178,202,212,225,3 289,94,313,130,4 24,453,48,480,5 200,593,226,616,6 570,65,598,89,6 370,216,405,241,4 164,40,195,64,5
/home/jovyan/yff/dataset/deeppcb/VOCdevkit/VOC2007/JPEGImages/00041096.jpg 193,142,221,178,1 108,352,137,402,2 210,393,248,431,3 153,221,207,286,5 376,142,420,186,6 488,271,543,352,5 324,337,356,374,3 238,318,280,349,1
/home/jovyan/yff/dataset/deeppcb/VOCdevkit/VOC2007/JPEGImages/12300248.jpg 266,217,309,245,1 176,106,228,166,1 114,198,150,225,2 66,246,101,273,3 43,368,73,398,3 73,90,108,121,4 129,89,158,128,6
/home/jovyan/yff/dataset/deeppcb/VOCdevkit/VOC2007/JPEGImages/20085123.jpg 268,351,308,378,1 424,434,454,478,1 475,374,503,399,3 27,551,55,579,3 478,346,524,387,5 192,130,220,159,6 390,99,442,126,2 360,278,406,313,2
/home/jovyan/yff/dataset/deeppcb/VOCdevkit/VOC2007/JPEGImages/00041042.jpg 318,110,345,152,1 366,77,405,102,1 159,84,191,139,2 60,31,108,73,2 452,132,485,159,3 184,188,215,225,5 60,141,102,166,4 93,208,129,239,6
/home/jovyan/yff/dataset/deeppcb/VOCdevkit/VOC2007/JPEGImages/13000043.jpg 228,502,266,536,1 113,477,139,511,2 277,543,314,571,3 257,297,294,327,4 485,139,516,171,6 258,186,299,222,5 84,209,142,250,5
/home/jovyan/yff/dataset/deeppcb/VOCdevkit/VOC2007/JPEGImages/92000039.jpg 305,423,377,451,1 161,337,196,382,4 253,311,293,366,6 289,162,326,204,5
/home/jovyan/yff/dataset/deeppcb/VOCdevkit/VOC2007/JPEGImages/20085249.jpg 78,122,112,152,1 207,199,250,231,1 502,190,552,222,2 428,551,464,582,2 333,444,365,479,3 88,201,112,245,3 57,509,94,536,4 207,409,238,442,5 349,488,376,519,6
/home/jovyan/yff/dataset/deeppcb/VOCdevkit/VOC2007/JPEGImages/90100028.jpg 220,323,253,353,1 193,220,228,279,3 105,123,155,164,6 260,202,295,236,5
/home/jovyan/yff/dataset/deeppcb/VOCdevkit/VOC2007/JPEGImages/00041210.jpg 318,270,364,334,1 280,491,322,523,3 360,484,394,515,4 297,377,334,413,5 66,192,108,233,6
/home/jovyan/yff/dataset/deeppcb/VOCdevkit/VOC2007/JPEGImages/92000103.jpg 73,135,149,176,1 291,113,331,196,2 295,319,338,355,4 120,394,160,434,4
/home/jovyan/yff/dataset/deeppcb/VOCdevkit/VOC2007/JPEGImages/92000113.jpg 211,335,294,376,1 313,281,349,313,3 17,234,55,293,5 88,350,129,406,6
/home/jovyan/yff/dataset/deeppcb/VOCdevkit/VOC2007/JPEGImages/20085302.jpg 48,95,94,136,2 189,69,223,102,4 95,326,124,352,3 279,78,314,109,1 216,280,246,316,5 149,356,174,382,6 353,276,384,319,1
/home/jovyan/yff/dataset/deeppcb/VOCdevkit/VOC2007/JPEGImages/92000060.jpg 236,481,363,508,1 172,378,261,412,2 145,249,198,286,3 119,174,152,215,4 331,289,372,339,6 264,194,310,235,5
/home/jovyan/yff/dataset/deeppcb/VOCdevkit/VOC2007/JPEGImages/20085077.jpg 41,83,75,110,1 10,116,48,143,2 501,69,533,96,3 386,122,417,149,3 309,55,353,82,2 239,122,273,147,4
/home/jovyan/yff/dataset/deeppcb/VOCdevkit/VOC2007/JPEGImages/92000106.jpg 170,237,254,280,1 125,444,201,492,2 269,204,317,238,4 329,152,365,202,6
/home/jovyan/yff/dataset/deeppcb/VOCdevkit/VOC2007/JPEGImages/44000099.jpg 363,160,419,199,1 410,523,467,553,2 577,367,607,438,2 458,23,488,55,3 98,186,130,236,4 254,14,289,55,5 40,330,75,366,6
/home/jovyan/yff/dataset/deeppcb/VOCdevkit/VOC2007/JPEGImages/44000048.jpg 349,453,393,493,1 556,588,608,614,2 206,250,259,275,3 90,81,135,126,3 28,476,55,524,5 363,344,385,400,6
/home/jovyan/yff/dataset/deeppcb/VOCdevkit/VOC2007/JPEGImages/77000063.jpg 580,94,612,165,1 55,187,97,244,2 531,421,564,454,3 440,521,477,556,3 279,344,320,414,5
/home/jovyan/yff/dataset/deeppcb/VOCdevkit/VOC2007/JPEGImages/20085280.jpg 428,208,464,240,1 505,279,551,305,2 42,329,73,355,3 560,366,586,393,3 385,218,417,246,5 583,69,609,94,3 437,164,487,190,2
/home/jovyan/yff/dataset/deeppcb/VOCdevkit/VOC2007/JPEGImages/20085129.jpg 302,123,332,156,1 392,35,427,62,1 173,45,235,70,2 286,78,315,102,3 42,187,74,212,3 521,190,553,216,3 315,179,347,213,5 219,121,251,150,4
/home/jovyan/yff/dataset/deeppcb/VOCdevkit/VOC2007/JPEGImages/20085012.jpg 213,425,242,452,5 438,106,464,155,2 382,205,418,238,4 284,67,311,90,3 329,0,356,19,1 435,11,464,44,1 569,32,596,58,6
/home/jovyan/yff/dataset/deeppcb/VOCdevkit/VOC2007/JPEGImages/12300072.jpg 407,303,466,343,1 477,366,514,396,4 394,151,438,192,5 146,128,186,161,6 65,303,102,334,4 193,216,229,243,3 202,334,237,361,4 372,489,419,536,1
/home/jovyan/yff/dataset/deeppcb/VOCdevkit/VOC2007/JPEGImages/13000153.jpg 197,305,227,346,3 175,236,215,269,5 431,282,466,320,6 243,91,280,135,6 482,397,519,431,4
/home/jovyan/yff/dataset/deeppcb/VOCdevkit/VOC2007/JPEGImages/92000099.jpg 73,156,150,247,1 219,146,314,186,2 165,331,207,379,4 116,455,157,502,4 266,542,321,588,5 447,422,477,452,6
/home/jovyan/yff/dataset/deeppcb/VOCdevkit/VOC2007/JPEGImages/20085134.jpg 242,489,277,518,1 318,368,369,408,2 7,308,40,333,3 337,531,373,560,4 183,411,217,447,4 193,355,223,384,3 244,560,277,588,6
/home/jovyan/yff/dataset/deeppcb/VOCdevkit/VOC2007/JPEGImages/13000012.jpg 176,183,220,209,1 415,98,458,123,2 249,91,279,120,3 267,167,299,193,4 65,58,102,87,5 481,164,507,193,6 61,181,88,214,5 400,282,429,307,3
/home/jovyan/yff/dataset/deeppcb/VOCdevkit/VOC2007/JPEGImages/12300148.jpg 172,235,211,268,1 197,92,230,127,2 312,65,342,97,3 375,318,410,349,5 426,272,451,309,6
/home/jovyan/yff/dataset/deeppcb/VOCdevkit/VOC2007/JPEGImages/50600004.jpg 187,250,220,285,1 297,304,331,357,2 73,418,100,447,6 148,362,177,390,3
/home/jovyan/yff/dataset/deeppcb/VOCdevkit/VOC2007/JPEGImages/77000042.jpg 256,379,314,430,1 179,346,214,373,3 91,370,127,405,5 150,259,189,290,6
/home/jovyan/yff/dataset/deeppcb/VOCdevkit/VOC2007/JPEGImages/20085135.jpg 296,510,333,542,1 282,198,313,240,1 79,378,134,406,2 112,378,164,405,2 392,197,426,226,3 268,79,304,109,4 390,127,421,161,6 170,302,206,361,1
/home/jovyan/yff/dataset/deeppcb/VOCdevkit/VOC2007/JPEGImages/00041172.jpg 194,284,237,313,1 271,254,300,288,2 388,290,426,321,2 255,480,289,519,4 231,380,262,408,5 396,425,424,474,6 275,43,323,70,2
/home/jovyan/yff/dataset/deeppcb/VOCdevkit/VOC2007/JPEGImages/00041109.jpg 331,292,370,321,3 55,310,93,342,4 329,341,366,370,3 222,261,257,301,5 389,387,426,431,6 150,428,192,460,3 189,132,226,162,4 40,401,87,452,6 340,107,371,145,4
/home/jovyan/yff/dataset/deeppcb/VOCdevkit/VOC2007/JPEGImages/77000039.jpg 98,455,140,502,1 95,543,131,575,3 268,369,298,409,5 338,313,375,341,6 417,270,460,311,4
/home/jovyan/yff/dataset/deeppcb/VOCdevkit/VOC2007/JPEGImages/00041170.jpg 143,394,190,425,1 199,394,257,428,2 66,482,102,515,4 222,524,281,555,1 115,584,147,610,3 61,407,92,432,3 181,244,209,278,5 153,6,196,31,6
/home/jovyan/yff/dataset/deeppcb/VOCdevkit/VOC2007/JPEGImages/13000204.jpg 30,222,85,274,1 92,165,126,191,3 120,92,148,120,4 114,334,143,370,6 222,225,253,258,5 98,206,132,233,4 141,173,166,201,3 138,44,170,77,3
/home/jovyan/yff/dataset/deeppcb/VOCdevkit/VOC2007/JPEGImages/20085011.jpg 500,225,525,262,4 320,583,357,622,1 322,327,353,349,1 374,390,452,416,2 92,320,124,350,5 436,144,465,176,6 541,548,575,587,2
/home/jovyan/yff/dataset/deeppcb/VOCdevkit/VOC2007/JPEGImages/20085169.jpg 525,491,557,582,2 246,403,273,440,3 485,584,517,612,4 169,382,199,411,6 103,335,134,364,3
/home/jovyan/yff/dataset/deeppcb/VOCdevkit/VOC2007/JPEGImages/12300230.jpg 260,139,296,170,1 535,138,579,182,1 297,308,334,333,3 413,146,453,184,5 410,313,447,356,6
/home/jovyan/yff/dataset/deeppcb/VOCdevkit/VOC2007/JPEGImages/20085118.jpg 262,272,302,304,1 332,499,362,524,3 350,237,383,268,5 125,335,156,365,4 68,231,119,258,2 572,555,629,582,2
/home/jovyan/yff/dataset/deeppcb/VOCdevkit/VOC2007/JPEGImages/50600058.jpg 152,426,196,478,1 247,312,282,356,2 214,342,246,379,4 404,360,443,390,5 415,233,440,264,6
/home/jovyan/yff/dataset/deeppcb/VOCdevkit/VOC2007/JPEGImages/44000041.jpg 14,135,49,184,1 6,350,63,391,1 342,81,375,116,3 346,164,382,203,4 479,212,508,244,5 590,79,621,115,5 609,40,637,66,6
/home/jovyan/yff/dataset/deeppcb/VOCdevkit/VOC2007/JPEGImages/77000047.jpg 176,231,223,266,2 289,181,328,222,6 129,375,177,435,5 150,313,220,360,1
/home/jovyan/yff/dataset/deeppcb/VOCdevkit/VOC2007/JPEGImages/13000127.jpg 133,429,188,461,2 318,254,355,282,3 354,84,392,131,5 134,157,178,201,6 326,361,369,395,4 412,397,457,432,3
/home/jovyan/yff/dataset/deeppcb/VOCdevkit/VOC2007/JPEGImages/77000085.jpg 299,416,351,464,1 297,137,343,191,6 120,223,177,264,5 168,452,210,487,3 84,332,119,362,4
/home/jovyan/yff/dataset/deeppcb/VOCdevkit/VOC2007/JPEGImages/13000082.jpg 349,529,383,568,1 148,341,191,384,1 196,473,243,501,2 323,242,362,272,4 412,68,445,109,5 259,228,293,258,6
/home/jovyan/yff/dataset/deeppcb/VOCdevkit/VOC2007/JPEGImages/12100155.jpg 197,274,227,302,1 430,171,462,201,1 305,358,338,398,3 114,113,151,151,4 71,350,98,375,4
/home/jovyan/yff/dataset/deeppcb/VOCdevkit/VOC2007/JPEGImages/12100199.jpg 166,325,200,354,1 80,290,117,321,2 125,498,153,535,4 11,442,48,475,4 358,70,390,97,6 186,228,217,259,5 300,444,337,475,3 243,541,273,600,2
/home/jovyan/yff/dataset/deeppcb/VOCdevkit/VOC2007/JPEGImages/20085199.jpg 163,333,188,358,3 222,296,248,366,2 456,327,487,354,3 566,368,596,398,4 377,269,409,300,5 112,318,140,346,6 89,116,119,145,5 46,276,78,303,4
/home/jovyan/yff/dataset/deeppcb/VOCdevkit/VOC2007/JPEGImages/44000016.jpg 29,428,76,453,1 97,420,144,464,1 417,245,448,309,2 369,109,396,137,3 121,356,155,386,4 536,420,571,448,6
/home/jovyan/yff/dataset/deeppcb/VOCdevkit/VOC2007/JPEGImages/12100159.jpg 163,310,194,344,1 99,241,125,283,2 176,182,206,213,3 376,203,412,231,3 327,274,355,305,4 365,376,398,410,5 488,382,516,413,6 333,500,363,531,5 97,182,129,211,3
/home/jovyan/yff/dataset/deeppcb/VOCdevkit/VOC2007/JPEGImages/92000015.jpg 196,253,279,304,1 484,255,585,300,2 358,266,389,303,6 379,120,411,159,5 303,193,380,220,1
/home/jovyan/yff/dataset/deeppcb/VOCdevkit/VOC2007/JPEGImages/12100180.jpg 306,341,339,384,1 278,496,311,541,2 185,268,231,297,3 354,210,385,239,5 250,320,280,347,6 512,497,541,523,3
/home/jovyan/yff/dataset/deeppcb/VOCdevkit/VOC2007/JPEGImages/77000022.jpg 390,377,451,410,1 481,254,537,282,2 532,217,575,254,3 542,167,587,205,4
/home/jovyan/yff/dataset/deeppcb/VOCdevkit/VOC2007/JPEGImages/13000187.jpg 269,288,305,349,3 425,432,474,460,3 143,381,247,417,2 174,209,206,247,5 451,363,487,397,6
/home/jovyan/yff/dataset/deeppcb/VOCdevkit/VOC2007/JPEGImages/20085255.jpg 185,459,220,498,1 388,442,418,483,2 242,432,274,463,3 189,544,226,585,5 112,456,148,486,4 495,458,528,490,1
/home/jovyan/yff/dataset/deeppcb/VOCdevkit/VOC2007/JPEGImages/12100005.jpg 186,401,227,428,1 247,342,278,368,3 73,196,119,229,5 567,320,598,347,6 499,214,535,251,5 256,240,288,272,6 470,259,499,288,4 503,437,531,469,4
/home/jovyan/yff/dataset/deeppcb/VOCdevkit/VOC2007/JPEGImages/13000032.jpg 369,141,437,165,1 178,38,207,63,3 320,142,349,166,3 252,390,285,415,4 82,333,111,361,4 169,413,203,446,5 431,388,459,415,5 110,74,144,99,6 409,490,437,517,6
/home/jovyan/yff/dataset/deeppcb/VOCdevkit/VOC2007/JPEGImages/00041178.jpg 123,425,167,459,1 303,23,329,56,3 247,324,290,357,4 202,175,235,211,5 245,269,309,312,6 355,316,397,347,3 542,566,574,595,3 315,421,358,457,1
/home/jovyan/yff/dataset/deeppcb/VOCdevkit/VOC2007/JPEGImages/20085279.jpg 143,243,177,272,1 419,55,466,84,2 151,464,178,488,3 162,316,190,346,4 173,163,203,193,5 103,344,137,372,3 250,408,292,455,1
/home/jovyan/yff/dataset/deeppcb/VOCdevkit/VOC2007/JPEGImages/20085220.jpg 82,15,125,49,1 551,106,582,135,1 487,132,522,183,2 49,139,74,184,2 510,63,538,95,3 552,46,578,80,3 260,117,286,144,5 387,142,410,170,6
/home/jovyan/yff/dataset/deeppcb/VOCdevkit/VOC2007/JPEGImages/13000098.jpg 289,482,327,507,1 299,337,335,365,2 179,392,214,416,3 218,370,265,397,4 230,173,269,206,5 96,187,140,220,6 268,388,313,420,5
/home/jovyan/yff/dataset/deeppcb/VOCdevkit/VOC2007/JPEGImages/92000012.jpg 202,387,280,425,1 306,240,379,275,1 406,339,459,372,3 350,456,388,490,4 433,406,501,440,5 532,276,569,316,6
/home/jovyan/yff/dataset/deeppcb/VOCdevkit/VOC2007/JPEGImages/92000004.jpg 159,458,234,503,1 360,397,459,428,2 257,277,299,312,4 380,260,418,303,6 244,382,286,431,5 153,309,236,347,1 287,89,376,125,2 41,278,86,332,6
/home/jovyan/yff/dataset/deeppcb/VOCdevkit/VOC2007/JPEGImages/12100062.jpg 336,262,368,288,1 105,250,140,278,1 281,261,322,293,2 241,222,270,249,4 103,102,147,148,5 225,443,251,476,6
/home/jovyan/yff/dataset/deeppcb/VOCdevkit/VOC2007/JPEGImages/90100018.jpg 502,201,531,233,1 18,92,66,119,2 265,276,294,312,2 288,252,327,284,3 85,302,128,349,3 588,212,627,243,4 449,472,490,502,5 36,498,61,535,6
/home/jovyan/yff/dataset/deeppcb/VOCdevkit/VOC2007/JPEGImages/20085225.jpg 288,389,332,416,1 472,66,502,102,1 144,470,181,507,1 58,339,85,391,2 297,84,319,133,2 159,396,196,432,2 156,180,189,209,3 76,28,104,56,3 242,234,268,271,4 94,414,124,459,4 299,212,328,243,5 344,419,368,449,6 120,21,144,56,6
/home/jovyan/yff/dataset/deeppcb/VOCdevkit/VOC2007/JPEGImages/12100048.jpg 84,228,146,257,1 337,333,446,373,2 168,318,211,346,3 300,117,331,148,3 44,146,80,174,3 539,202,584,234,4
/home/jovyan/yff/dataset/deeppcb/VOCdevkit/VOC2007/JPEGImages/90100075.jpg 315,351,354,379,1 154,141,189,190,2 508,253,549,280,3 191,84,218,113,6 434,314,464,346,4 455,164,483,193,3
/home/jovyan/yff/dataset/deeppcb/VOCdevkit/VOC2007/JPEGImages/20085244.jpg 98,361,142,386,1 513,326,556,361,1 439,534,463,589,2 328,480,389,509,2 493,343,519,381,4 181,473,216,503,4 35,494,73,544,3 273,125,305,169,5 178,337,209,368,6
/home/jovyan/yff/dataset/deeppcb/VOCdevkit/VOC2007/JPEGImages/90100029.jpg 113,386,151,421,1 307,128,342,164,3 367,356,405,396,5 257,84,293,125,6 199,251,240,289,4
/home/jovyan/yff/dataset/deeppcb/VOCdevkit/VOC2007/JPEGImages/20085033.jpg 427,128,464,156,1 470,174,501,201,1 422,405,450,460,2 133,342,163,368,3 96,182,133,212,4 254,113,297,154,5 227,276,263,306,6
/home/jovyan/yff/dataset/deeppcb/VOCdevkit/VOC2007/JPEGImages/20085254.jpg 135,353,168,391,1 306,142,353,166,2 53,396,79,422,3 230,520,261,547,3 205,284,238,324,5 80,440,107,465,6 275,444,306,471,5 262,384,291,415,4
/home/jovyan/yff/dataset/deeppcb/VOCdevkit/VOC2007/JPEGImages/12100058.jpg 210,416,265,451,1 117,415,157,441,3 240,232,275,258,4 358,184,385,218,6 211,92,242,118,3
/home/jovyan/yff/dataset/deeppcb/VOCdevkit/VOC2007/JPEGImages/44000081.jpg 11,69,61,116,1 146,446,171,510,2 66,211,152,244,3 452,254,504,298,4 498,253,560,298,4 369,15,412,46,5 533,382,560,410,6
/home/jovyan/yff/dataset/deeppcb/VOCdevkit/VOC2007/JPEGImages/77000010.jpg 581,344,628,371,2 337,287,363,322,4 127,156,164,204,5 332,499,385,551,6 223,388,276,420,3
/home/jovyan/yff/dataset/deeppcb/VOCdevkit/VOC2007/JPEGImages/44000030.jpg 181,223,232,265,1 379,49,405,114,2 250,153,283,184,3 407,484,438,542,4 299,226,338,270,5 314,495,347,535,6
/home/jovyan/yff/dataset/deeppcb/VOCdevkit/VOC2007/JPEGImages/12100011.jpg 255,416,310,457,1 383,292,424,325,2 383,371,414,401,4 182,337,228,391,5 263,583,311,614,6
/home/jovyan/yff/dataset/deeppcb/VOCdevkit/VOC2007/JPEGImages/20085316.jpg 188,277,227,308,1 138,419,220,443,2 116,185,145,211,4 117,231,217,287,2 55,565,84,593,6
/home/jovyan/yff/dataset/deeppcb/VOCdevkit/VOC2007/JPEGImages/12100144.jpg 213,561,245,593,1 206,398,239,452,2 162,340,194,365,3 181,167,211,199,4 231,203,277,237,5 433,155,467,187,6 267,32,302,61,6
/home/jovyan/yff/dataset/deeppcb/VOCdevkit/VOC2007/JPEGImages/12000136.jpg 293,206,336,239,1 163,395,188,433,1 420,439,471,471,2 37,356,73,388,5 100,405,127,438,6 213,269,245,309,1
/home/jovyan/yff/dataset/deeppcb/VOCdevkit/VOC2007/JPEGImages/13000150.jpg 53,272,89,308,3 410,308,442,347,5 275,395,313,442,6 373,224,411,254,4 349,106,401,134,3
/home/jovyan/yff/dataset/deeppcb/VOCdevkit/VOC2007/JPEGImages/00041061.jpg 229,532,267,563,1 457,513,493,540,1 119,310,155,338,3 165,219,204,252,5 306,244,334,282,6 530,152,563,179,4 333,42,369,73,4 153,94,198,124,2
/home/jovyan/yff/dataset/deeppcb/VOCdevkit/VOC2007/JPEGImages/00041087.jpg 244,537,280,570,1 197,325,246,355,3 84,317,125,353,5 344,153,386,196,6 333,490,388,524,3 394,291,426,326,5 217,226,255,265,3 82,583,117,613,1 150,565,183,607,2
/home/jovyan/yff/dataset/deeppcb/VOCdevkit/VOC2007/JPEGImages/20085315.jpg 189,346,224,377,1 148,245,220,271,2 109,503,135,530,3 29,456,54,481,3 44,309,73,337,5 179,449,219,475,2 115,66,144,92,1
/home/jovyan/yff/dataset/deeppcb/VOCdevkit/VOC2007/JPEGImages/12100135.jpg 220,191,259,243,1 277,370,312,406,3 136,426,170,454,3 217,304,268,347,5 533,590,560,623,6 444,530,476,562,5
/home/jovyan/yff/dataset/deeppcb/VOCdevkit/VOC2007/JPEGImages/44000113.jpg 127,126,172,172,1 261,276,313,342,1 546,262,603,356,1 588,355,621,403,3 90,5,137,73,4 181,500,282,542,5 448,109,498,185,6 21,555,64,588,5 129,328,183,369,3
/home/jovyan/yff/dataset/deeppcb/VOCdevkit/VOC2007/JPEGImages/20085132.jpg 327,188,359,218,1 230,384,256,434,2 470,396,503,422,3 73,470,120,496,2 300,239,326,268,3 118,228,146,261,4 289,331,323,361,5 228,420,257,446,6
/home/jovyan/yff/dataset/deeppcb/VOCdevkit/VOC2007/JPEGImages/92000074.jpg 157,275,242,328,1 337,265,368,297,5 419,305,445,341,6 495,157,532,190,5 308,142,337,181,3 369,482,412,535,4 64,522,97,554,6
/home/jovyan/yff/dataset/deeppcb/VOCdevkit/VOC2007/JPEGImages/00041193.jpg 66,164,105,225,1 279,243,319,274,3 302,321,334,357,5 468,215,512,245,6 210,186,243,226,5 155,144,198,172,4
/home/jovyan/yff/dataset/deeppcb/VOCdevkit/VOC2007/JPEGImages/20085065.jpg 166,374,210,410,1 319,359,385,401,2 594,439,631,471,3 59,596,86,639,2 389,519,417,560,1 512,525,551,560,1
/home/jovyan/yff/dataset/deeppcb/VOCdevkit/VOC2007/JPEGImages/12300150.jpg 379,185,438,224,1 296,192,335,217,3 149,180,189,207,4 207,295,259,327,4 517,213,556,244,6 287,404,351,445,1 308,497,348,527,3 467,491,497,522,6 71,442,103,479,1
/home/jovyan/yff/dataset/deeppcb/VOCdevkit/VOC2007/JPEGImages/50600022.jpg 232,181,272,220,1 243,113,276,154,2 94,140,131,170,3 380,95,416,125,4 324,287,351,314,6
/home/jovyan/yff/dataset/deeppcb/VOCdevkit/VOC2007/JPEGImages/44000100.jpg 320,82,366,131,1 392,117,442,164,1 347,164,389,207,2 463,210,498,247,3 92,66,124,106,3 29,163,72,200,4 541,36,592,75,5 593,164,627,198,6
/home/jovyan/yff/dataset/deeppcb/VOCdevkit/VOC2007/JPEGImages/20085037.jpg 334,224,367,252,1 396,492,446,524,2 380,292,407,316,3 539,176,572,201,4 232,213,261,241,6
/home/jovyan/yff/dataset/deeppcb/VOCdevkit/VOC2007/JPEGImages/92000021.jpg 202,368,284,409,1 346,268,383,302,4 469,363,494,396,6 102,270,167,308,3 112,37,146,73,5
/home/jovyan/yff/dataset/deeppcb/VOCdevkit/VOC2007/JPEGImages/13000122.jpg 179,337,215,368,1 89,255,118,288,3 188,159,223,188,4 439,460,473,491,5 440,285,476,325,6
/home/jovyan/yff/dataset/deeppcb/VOCdevkit/VOC2007/JPEGImages/20085173.jpg 320,273,400,312,1 1,375,75,406,2 377,396,405,423,3 253,203,295,234,4 107,115,141,148,6 232,440,318,473,1
/home/jovyan/yff/dataset/deeppcb/VOCdevkit/VOC2007/JPEGImages/12300077.jpg 144,477,178,508,1 188,229,227,322,2 353,395,390,427,5
/home/jovyan/yff/dataset/deeppcb/VOCdevkit/VOC2007/JPEGImages/00041108.jpg 222,201,257,232,1 406,283,440,322,1 164,346,206,371,3 78,292,112,326,4 255,469,301,500,5 519,367,563,396,6 169,465,205,500,3 408,157,442,190,2 177,116,210,146,1
/home/jovyan/yff/dataset/deeppcb/VOCdevkit/VOC2007/JPEGImages/00041151.jpg 162,532,204,588,1 385,600,480,628,2 308,361,341,397,4 187,144,224,176,3 261,129,297,157,3 256,228,293,258,6 399,216,448,272,1
/home/jovyan/yff/dataset/deeppcb/VOCdevkit/VOC2007/JPEGImages/20085034.jpg 260,579,295,629,2 233,507,271,535,3 375,578,405,606,4 364,252,397,287,5 30,520,65,551,6 429,564,464,597,6
/home/jovyan/yff/dataset/deeppcb/VOCdevkit/VOC2007/JPEGImages/00041095.jpg 102,203,139,233,1 49,141,108,169,2 104,288,135,323,4 168,322,210,347,6 178,246,212,288,5 219,249,255,277,3
/home/jovyan/yff/dataset/deeppcb/VOCdevkit/VOC2007/JPEGImages/20085149.jpg 200,243,247,272,1 271,269,323,294,2 108,412,136,438,3 123,506,152,530,3 323,386,355,413,4 177,434,211,478,5 239,612,271,639,6 426,264,459,296,5
/home/jovyan/yff/dataset/deeppcb/VOCdevkit/VOC2007/JPEGImages/12100008.jpg 330,260,364,289,1 404,154,443,189,2 187,216,221,242,3 290,383,326,410,3 120,384,158,416,5 297,121,328,156,6 116,522,157,557,5
/home/jovyan/yff/dataset/deeppcb/VOCdevkit/VOC2007/JPEGImages/77000055.jpg 247,128,305,155,1 421,260,466,312,2 226,259,267,286,3 126,330,162,361,4 251,390,290,426,6
/home/jovyan/yff/dataset/deeppcb/VOCdevkit/VOC2007/JPEGImages/13000035.jpg 51,407,95,446,1 135,561,164,619,1 543,99,572,125,3 9,363,44,391,3 145,216,177,240,5 28,387,59,412,5 3,408,38,434,4 309,36,341,64,4 532,285,558,312,6 63,389,88,417,6
/home/jovyan/yff/dataset/deeppcb/VOCdevkit/VOC2007/JPEGImages/12100132.jpg 270,248,336,283,1 49,222,79,252,3 214,327,276,376,5 323,196,362,229,6 322,440,355,466,4 580,359,612,388,6
/home/jovyan/yff/dataset/deeppcb/VOCdevkit/VOC2007/JPEGImages/00041058.jpg 210,181,247,213,1 259,238,304,276,2 220,283,256,314,4 36,385,73,419,5 585,282,615,312,4 224,334,266,360,6
/home/jovyan/yff/dataset/deeppcb/VOCdevkit/VOC2007/JPEGImages/12100121.jpg 261,143,290,167,1 249,273,286,302,2 193,301,226,327,3 69,231,102,258,3 183,191,217,220,4 59,331,89,360,6 261,546,293,574,1
/home/jovyan/yff/dataset/deeppcb/VOCdevkit/VOC2007/JPEGImages/20085060.jpg 591,584,629,614,1 463,599,556,625,2 181,271,222,309,5
/home/jovyan/yff/dataset/deeppcb/VOCdevkit/VOC2007/JPEGImages/12100142.jpg 426,355,462,388,1 292,412,326,446,2 375,370,407,394,3 190,357,225,391,5 80,153,110,182,6 277,144,306,182,4 476,253,512,282,3
/home/jovyan/yff/dataset/deeppcb/VOCdevkit/VOC2007/JPEGImages/12100156.jpg 70,383,118,408,1 279,540,317,570,3 159,402,193,428,4 205,555,238,586,6 158,200,188,239,5
/home/jovyan/yff/dataset/deeppcb/VOCdevkit/VOC2007/JPEGImages/00041081.jpg 179,203,218,238,1 243,130,274,169,2 158,391,193,417,3 310,281,337,312,4 259,73,297,100,6 110,265,150,302,5
/home/jovyan/yff/dataset/deeppcb/VOCdevkit/VOC2007/JPEGImages/00041008.jpg 402,115,469,158,1 382,8,442,49,2 455,178,495,205,3 217,421,248,460,5 526,166,560,194,6
/home/jovyan/yff/dataset/deeppcb/VOCdevkit/VOC2007/JPEGImages/20085131.jpg 303,416,335,450,1 292,478,327,503,2 421,530,467,571,2 105,39,136,64,3 497,430,527,459,3 565,181,592,207,3 164,194,193,225,5 462,580,496,608,4 524,343,555,370,4
/home/jovyan/yff/dataset/deeppcb/VOCdevkit/VOC2007/JPEGImages/20085307.jpg 343,420,381,456,1 301,426,327,473,2 106,479,149,515,2 399,468,432,514,2 406,465,438,495,4
/home/jovyan/yff/dataset/deeppcb/VOCdevkit/VOC2007/JPEGImages/20085310.jpg 226,203,258,235,1 94,141,147,173,2 175,204,208,228,3 266,162,299,192,5 146,161,183,190,4 292,471,322,497,3 461,31,488,57,3 44,229,81,262,2 200,88,227,113,4 61,98,97,127,2
/home/jovyan/yff/dataset/deeppcb/VOCdevkit/VOC2007/JPEGImages/00041175.jpg 139,61,182,94,1 219,270,252,300,3 380,268,424,303,6 71,487,108,511,3 203,419,244,448,3 208,485,251,511,3
/home/jovyan/yff/dataset/deeppcb/VOCdevkit/VOC2007/JPEGImages/20085296.jpg 316,234,349,270,1 324,134,376,161,2 158,135,189,161,4 137,516,165,545,5 256,434,287,468,4 158,333,187,360,3 289,290,321,324,1 160,218,194,252,1 59,461,89,501,6
/home/jovyan/yff/dataset/deeppcb/VOCdevkit/VOC2007/JPEGImages/44000060.jpg 275,178,310,221,1 526,341,594,366,2 152,310,187,340,3 463,102,498,142,4 540,135,574,165,4 518,119,551,150,5 524,44,556,82,6 370,452,401,479,6
/home/jovyan/yff/dataset/deeppcb/VOCdevkit/VOC2007/JPEGImages/20085139.jpg 300,233,341,283,1 333,449,366,513,1 566,371,593,405,3 233,155,269,186,6 536,343,572,381,4 235,417,272,446,3 52,325,82,359,4
/home/jovyan/yff/dataset/deeppcb/VOCdevkit/VOC2007/JPEGImages/77000100.jpg 236,107,277,137,1 98,159,150,192,2 362,194,390,225,3 340,49,376,81,5
/home/jovyan/yff/dataset/deeppcb/VOCdevkit/VOC2007/JPEGImages/50600025.jpg 270,390,410,450,1 323,224,355,252,6 116,167,173,199,4 77,427,110,462,4 508,440,539,469,5 426,312,459,340,2 370,116,401,145,6
/home/jovyan/yff/dataset/deeppcb/VOCdevkit/VOC2007/JPEGImages/00041037.jpg 409,222,468,264,1 319,432,379,464,2 242,45,287,96,2 78,172,126,199,3 97,396,135,424,4 77,330,106,405,4 264,261,315,306,6 446,335,497,394,1
/home/jovyan/yff/dataset/deeppcb/VOCdevkit/VOC2007/JPEGImages/20085231.jpg 43,275,75,308,1 227,104,265,142,1 42,232,71,267,2 50,196,106,223,2 201,190,234,226,3 499,541,526,577,4 258,540,295,578,4 368,421,401,450,5 452,332,481,362,6
/home/jovyan/yff/dataset/deeppcb/VOCdevkit/VOC2007/JPEGImages/92000119.jpg 126,330,197,364,1 39,400,68,463,2 82,208,122,244,4 208,108,247,161,4 53,96,103,132,5 201,265,236,310,6
/home/jovyan/yff/dataset/deeppcb/VOCdevkit/VOC2007/JPEGImages/20085150.jpg 15,466,58,525,2 71,505,101,531,3 329,179,365,212,1 26,182,52,207,3 250,22,276,50,6 295,294,330,322,4 452,177,488,207,4
/home/jovyan/yff/dataset/deeppcb/VOCdevkit/VOC2007/JPEGImages/20085040.jpg 67,585,101,618,1 488,259,524,286,3 342,275,405,310,2 303,315,336,342,4 292,155,325,180,6 222,87,292,120,1 416,163,448,193,6
/home/jovyan/yff/dataset/deeppcb/VOCdevkit/VOC2007/JPEGImages/90100042.jpg 415,518,451,548,1 12,368,39,408,2 207,272,237,302,5 538,379,588,408,6 405,252,445,287,4
/home/jovyan/yff/dataset/deeppcb/VOCdevkit/VOC2007/JPEGImages/20085189.jpg 425,468,455,493,3 381,293,455,322,2 277,299,308,324,3 171,210,196,237,3 177,124,206,151,4 450,139,484,164,4 558,303,591,334,5 452,296,478,328,6 195,171,230,203,1 263,437,324,492,2
/home/jovyan/yff/dataset/deeppcb/VOCdevkit/VOC2007/JPEGImages/20085153.jpg 138,160,173,193,1 177,342,227,372,2 73,382,105,407,3 275,530,304,559,3 233,233,262,267,3 209,116,240,144,4 558,150,589,182,6 53,257,100,313,5 257,204,291,241,1
/home/jovyan/yff/dataset/deeppcb/VOCdevkit/VOC2007/JPEGImages/12300122.jpg 390,142,424,166,1 258,168,295,201,3 270,348,306,386,3 503,418,541,466,4 156,404,196,438,5 259,561,301,603,6
/home/jovyan/yff/dataset/deeppcb/VOCdevkit/VOC2007/JPEGImages/00041158.jpg 137,354,196,384,1 423,396,456,492,2 241,242,268,280,3 192,191,229,229,3 172,63,211,90,1 398,297,437,340,6 74,133,136,175,5 20,359,57,389,3
/home/jovyan/yff/dataset/deeppcb/VOCdevkit/VOC2007/JPEGImages/00041171.jpg 216,418,257,448,1 263,491,294,517,1 349,395,374,438,2 258,393,288,430,4 305,394,333,431,4 320,282,352,319,5 386,329,423,360,6
/home/jovyan/yff/dataset/deeppcb/VOCdevkit/VOC2007/JPEGImages/00041026.jpg 319,440,355,474,1 441,483,472,523,2 235,278,270,305,3 131,443,157,474,3 180,371,209,408,4 65,338,95,367,3 126,332,160,359,4 188,132,241,168,5 167,268,206,294,6
/home/jovyan/yff/dataset/deeppcb/VOCdevkit/VOC2007/JPEGImages/90100027.jpg 345,242,379,278,1 152,145,191,183,3 244,548,278,579,4 123,37,155,77,6 305,185,344,244,5
/home/jovyan/yff/dataset/deeppcb/VOCdevkit/VOC2007/JPEGImages/13000194.jpg 117,325,184,361,1 246,415,287,441,3 263,307,305,340,5 338,521,384,567,6 379,187,424,233,5 262,223,307,252,4
/home/jovyan/yff/dataset/deeppcb/VOCdevkit/VOC2007/JPEGImages/50600006.jpg 246,283,288,313,1 351,187,385,220,6 101,231,128,263,5 388,145,420,178,4 428,126,458,158,4 545,117,576,155,2
/home/jovyan/yff/dataset/deeppcb/VOCdevkit/VOC2007/JPEGImages/13000053.jpg 301,228,410,269,1 346,319,386,343,3 171,319,213,347,4 110,263,137,294,6 251,184,281,242,5 480,191,522,228,6
/home/jovyan/yff/dataset/deeppcb/VOCdevkit/VOC2007/JPEGImages/50600050.jpg 380,380,427,409,1 221,343,266,384,3 172,314,204,345,6 211,178,240,215,5 181,239,228,270,3
/home/jovyan/yff/dataset/deeppcb/VOCdevkit/VOC2007/JPEGImages/12100049.jpg 71,336,105,398,1 84,525,178,565,2 196,118,241,162,5 208,452,245,494,6
/home/jovyan/yff/dataset/deeppcb/VOCdevkit/VOC2007/JPEGImages/50600037.jpg 330,208,372,246,1 128,163,156,207,2 200,246,232,281,4 299,479,338,516,4 478,106,506,140,6 320,236,357,264,5 190,133,221,159,6 410,304,443,344,3
/home/jovyan/yff/dataset/deeppcb/VOCdevkit/VOC2007/JPEGImages/13000027.jpg 107,99,151,123,1 30,28,65,72,1 223,274,253,298,2 346,45,383,80,2 136,236,161,262,3 72,487,103,519,3 424,129,450,159,4 452,200,482,226,4 175,207,200,239,5 214,339,243,365,5 277,234,302,269,6 296,169,333,195,6
/home/jovyan/yff/dataset/deeppcb/VOCdevkit/VOC2007/JPEGImages/77000094.jpg 272,166,299,199,1 366,245,401,276,3 80,177,118,220,5 263,353,315,396,6 514,256,554,298,5
/home/jovyan/yff/dataset/deeppcb/VOCdevkit/VOC2007/JPEGImages/77000024.jpg 318,72,376,178,1 128,50,163,104,2 184,439,227,479,6 427,49,459,96,2 202,66,248,101,4 25,511,74,569,5 584,159,627,189,2 541,153,576,185,3
/home/jovyan/yff/dataset/deeppcb/VOCdevkit/VOC2007/JPEGImages/00041021.jpg 246,508,284,537,1 226,232,262,262,4 445,396,477,429,3 203,443,261,472,5 145,262,185,302,6
/home/jovyan/yff/dataset/deeppcb/VOCdevkit/VOC2007/JPEGImages/50600028.jpg 124,218,169,259,1 129,140,162,174,2 271,126,303,162,3 270,202,304,229,5 173,302,207,331,6 300,233,330,266,4
/home/jovyan/yff/dataset/deeppcb/VOCdevkit/VOC2007/JPEGImages/12100134.jpg 226,343,264,376,1 198,274,228,316,3 183,197,212,230,4 186,83,213,113,6 365,282,399,308,4 290,393,326,429,1
/home/jovyan/yff/dataset/deeppcb/VOCdevkit/VOC2007/JPEGImages/00041043.jpg 375,385,438,429,1 408,190,473,218,2 379,246,413,273,3 344,574,384,605,6 135,185,170,230,5 217,358,249,395,5 49,442,92,468,4 99,481,150,517,2 50,489,89,516,3 392,117,451,162,1
/home/jovyan/yff/dataset/deeppcb/VOCdevkit/VOC2007/JPEGImages/12100171.jpg 130,300,176,349,1 44,355,94,389,2 385,125,415,159,3 422,322,456,361,5 500,104,541,135,6 260,108,300,138,3
/home/jovyan/yff/dataset/deeppcb/VOCdevkit/VOC2007/JPEGImages/13000169.jpg 69,163,100,193,3 143,88,181,124,4 221,245,260,274,4 352,291,389,335,6 105,230,141,271,5 79,337,115,365,3
/home/jovyan/yff/dataset/deeppcb/VOCdevkit/VOC2007/JPEGImages/44000033.jpg 174,5,227,56,1 63,260,109,289,2 370,214,429,262,1 223,349,256,382,3 532,187,577,217,4 292,174,320,208,5 513,362,537,392,6
/home/jovyan/yff/dataset/deeppcb/VOCdevkit/VOC2007/JPEGImages/13000145.jpg 297,32,343,87,1 460,38,519,72,2 184,227,226,259,4 223,142,258,169,5 510,218,548,260,6
/home/jovyan/yff/dataset/deeppcb/VOCdevkit/VOC2007/JPEGImages/13000048.jpg 119,91,161,151,1 97,363,129,417,2 302,337,335,374,3 387,95,424,124,3 390,342,425,372,4 128,423,156,451,6 402,204,460,257,5 240,138,268,191,2 533,419,569,446,4
/home/jovyan/yff/dataset/deeppcb/VOCdevkit/VOC2007/JPEGImages/90100066.jpg 337,468,371,495,1 221,560,252,595,2 46,525,78,552,3 146,304,179,336,4 218,279,251,310,2 380,226,416,262,5
/home/jovyan/yff/dataset/deeppcb/VOCdevkit/VOC2007/JPEGImages/13000156.jpg 154,390,211,415,1 121,214,154,266,2 261,192,289,218,3 371,275,402,307,5 455,451,488,480,6 585,475,619,514,6
/home/jovyan/yff/dataset/deeppcb/VOCdevkit/VOC2007/JPEGImages/90100043.jpg 121,266,152,297,1 290,221,334,256,2 214,403,246,429,3 101,388,131,427,6 225,285,256,320,4 350,398,395,441,5
/home/jovyan/yff/dataset/deeppcb/VOCdevkit/VOC2007/JPEGImages/12100036.jpg 73,333,111,369,1 145,249,182,276,4 67,225,100,256,6 259,222,298,259,5 196,546,251,582,2
/home/jovyan/yff/dataset/deeppcb/VOCdevkit/VOC2007/JPEGImages/44000092.jpg 42,45,83,95,1 86,206,115,284,1 351,74,401,116,2 477,59,521,84,2 354,18,384,48,3 418,84,448,120,4 42,340,88,370,4 119,69,156,109,5 325,0,357,22,6 17,241,48,270,6
/home/jovyan/yff/dataset/deeppcb/VOCdevkit/VOC2007/JPEGImages/20085094.jpg 221,579,250,612,1 427,471,472,497,2 306,327,333,351,3 499,186,530,212,3 331,570,361,602,5
/home/jovyan/yff/dataset/deeppcb/VOCdevkit/VOC2007/JPEGImages/77000074.jpg 390,184,476,214,1 544,82,589,120,2 480,138,509,177,3 501,286,539,314,4
/home/jovyan/yff/dataset/deeppcb/VOCdevkit/VOC2007/JPEGImages/77000032.jpg 105,226,160,276,1 306,251,339,294,3 256,459,290,493,4 427,328,466,371,6 168,97,209,126,6
/home/jovyan/yff/dataset/deeppcb/VOCdevkit/VOC2007/JPEGImages/12100190.jpg 157,564,184,598,1 396,600,455,630,2 160,410,195,448,5 252,155,284,189,6 216,255,248,283,4 400,249,438,277,3
/home/jovyan/yff/dataset/deeppcb/VOCdevkit/VOC2007/JPEGImages/77000087.jpg 215,424,271,453,1 23,257,66,282,3 229,504,273,550,5 158,437,198,469,4 69,370,101,418,2
/home/jovyan/yff/dataset/deeppcb/VOCdevkit/VOC2007/JPEGImages/20085179.jpg 397,458,431,545,1 193,320,230,351,3 13,479,51,511,4 43,481,80,514,4 225,369,266,410,6 176,212,213,250,5 49,390,79,416,3
/home/jovyan/yff/dataset/deeppcb/VOCdevkit/VOC2007/JPEGImages/12300223.jpg 279,252,336,308,1 261,195,294,223,3 481,84,517,116,4 519,128,551,159,5 463,227,497,257,4
/home/jovyan/yff/dataset/deeppcb/VOCdevkit/VOC2007/JPEGImages/00041194.jpg 205,248,259,305,1 300,264,352,305,3 399,270,469,305,3 181,154,216,189,5
/home/jovyan/yff/dataset/deeppcb/VOCdevkit/VOC2007/JPEGImages/20085142.jpg 109,39,147,73,1 179,46,224,84,1 174,102,223,126,2 244,28,308,64,2 446,19,485,66,5 153,33,184,67,6 132,89,168,120,4 87,101,121,127,3
/home/jovyan/yff/dataset/deeppcb/VOCdevkit/VOC2007/JPEGImages/77000095.jpg 236,136,277,167,1 98,189,148,225,2 151,276,190,305,3 422,134,454,169,4 436,376,473,422,6 355,66,391,107,5
/home/jovyan/yff/dataset/deeppcb/VOCdevkit/VOC2007/JPEGImages/44000026.jpg 284,225,309,293,1 335,511,362,557,1 517,188,562,254,2 114,257,148,287,3 156,103,191,144,3 621,526,639,561,5 294,513,320,541,6
/home/jovyan/yff/dataset/deeppcb/VOCdevkit/VOC2007/JPEGImages/12300074.jpg 265,302,308,347,1 184,80,213,117,2 419,212,453,239,4 196,119,228,143,6 67,165,108,203,5 60,462,111,490,2 245,452,299,484,1
/home/jovyan/yff/dataset/deeppcb/VOCdevkit/VOC2007/JPEGImages/00041078.jpg 94,106,130,146,1 159,246,216,275,2 305,398,335,459,2 232,62,270,111,5 206,192,237,235,6 273,386,312,414,4
/home/jovyan/yff/dataset/deeppcb/VOCdevkit/VOC2007/JPEGImages/20085321.jpg 244,285,273,315,3 139,240,177,268,5 289,107,318,134,6 408,243,438,273,5 247,144,278,175,4 305,294,336,319,3
/home/jovyan/yff/dataset/deeppcb/VOCdevkit/VOC2007/JPEGImages/92000026.jpg 184,396,305,431,1 188,284,244,318,3 310,213,352,260,5 229,121,259,159,6 71,259,150,294,1
/home/jovyan/yff/dataset/deeppcb/VOCdevkit/VOC2007/JPEGImages/90100078.jpg 121,343,155,375,1 183,20,229,87,2 291,398,328,437,6 368,265,407,313,5 75,434,107,475,3 153,501,244,557,1
/home/jovyan/yff/dataset/deeppcb/VOCdevkit/VOC2007/JPEGImages/12100054.jpg 246,323,279,351,3 256,225,292,255,4 19,249,47,280,6 173,223,212,269,5 275,405,315,438,4
/home/jovyan/yff/dataset/deeppcb/VOCdevkit/VOC2007/JPEGImages/13000141.jpg 140,251,221,312,1 203,189,244,219,3 327,143,364,171,4 182,122,220,163,5 504,216,537,257,6 330,423,369,453,4
/home/jovyan/yff/dataset/deeppcb/VOCdevkit/VOC2007/JPEGImages/90100010.jpg 266,451,323,497,1 323,379,409,449,1 76,481,121,529,2 496,128,523,187,2 569,80,604,114,3 279,17,325,58,4 349,71,377,113,4 181,175,216,228,5 35,122,71,173,6 543,398,577,455,1 426,499,481,530,1 541,552,599,596,2
/home/jovyan/yff/dataset/deeppcb/VOCdevkit/VOC2007/JPEGImages/90100040.jpg 384,248,419,279,1 90,342,129,378,3 233,410,267,449,3 308,387,351,422,5 124,462,160,491,6
/home/jovyan/yff/dataset/deeppcb/VOCdevkit/VOC2007/JPEGImages/13000015.jpg 168,273,204,314,3 265,373,299,399,4 387,339,422,366,3 528,432,563,465,5 244,454,279,484,6 192,178,230,217,5 273,231,300,265,4
/home/jovyan/yff/dataset/deeppcb/VOCdevkit/VOC2007/JPEGImages/12100039.jpg 323,398,356,429,1 363,310,403,339,2 95,240,132,278,5 52,341,93,371,6 221,181,256,223,4 465,113,497,144,3
/home/jovyan/yff/dataset/deeppcb/VOCdevkit/VOC2007/JPEGImages/44000103.jpg 71,279,111,362,1 348,131,400,177,2 405,47,435,82,3 91,67,124,108,3 30,24,61,72,4 520,216,552,250,5 575,147,610,175,6
/home/jovyan/yff/dataset/deeppcb/VOCdevkit/VOC2007/JPEGImages/92000014.jpg 300,356,380,387,1 254,224,327,257,2 202,152,246,180,3 136,135,183,175,4 505,375,547,417,4
/home/jovyan/yff/dataset/deeppcb/VOCdevkit/VOC2007/JPEGImages/13000004.jpg 457,255,497,282,1 291,262,325,288,4 116,152,142,189,6 64,279,93,323,5 132,286,166,312,3 516,446,549,472,3 352,275,387,300,2 249,84,286,110,3 144,72,196,97,2 587,326,635,364,2
/home/jovyan/yff/dataset/deeppcb/VOCdevkit/VOC2007/JPEGImages/00041136.jpg 81,116,117,155,1 119,198,150,235,2 173,219,205,249,4 282,268,314,301,4 238,453,273,484,5 268,342,300,374,3 166,258,193,297,2 502,71,529,127,2 249,119,283,145,6 313,164,346,197,5 403,253,438,284,1
/home/jovyan/yff/dataset/deeppcb/VOCdevkit/VOC2007/JPEGImages/13000016.jpg 49,115,79,141,3 133,407,172,444,3 500,234,531,259,4 521,518,546,552,4 171,543,201,573,5
/home/jovyan/yff/dataset/deeppcb/VOCdevkit/VOC2007/JPEGImages/44000082.jpg 100,282,143,330,1 445,488,478,550,1 300,198,359,265,2 154,341,196,380,3 481,237,510,287,3 398,291,444,329,4 384,107,420,138,5 437,235,467,263,6 509,64,538,97,6
/home/jovyan/yff/dataset/deeppcb/VOCdevkit/VOC2007/JPEGImages/50600008.jpg 251,233,324,340,1 474,201,505,237,6 299,136,332,164,3 80,216,110,249,5 353,441,394,472,3
/home/jovyan/yff/dataset/deeppcb/VOCdevkit/VOC2007/JPEGImages/13000175.jpg 115,105,170,135,1 224,225,256,250,3 355,201,391,240,6 169,248,201,284,5 225,306,261,331,3 196,488,229,519,5
/home/jovyan/yff/dataset/deeppcb/VOCdevkit/VOC2007/JPEGImages/12100128.jpg 143,213,199,249,1 327,349,357,377,3 458,313,494,344,5 319,478,352,509,6 181,283,225,311,3
/home/jovyan/yff/dataset/deeppcb/VOCdevkit/VOC2007/JPEGImages/12100063.jpg 343,326,382,366,1 408,218,448,252,2 240,208,275,237,3 59,452,91,493,4 339,162,378,201,6 416,146,449,178,4 257,101,285,142,6
/home/jovyan/yff/dataset/deeppcb/VOCdevkit/VOC2007/JPEGImages/00041010.jpg 202,402,259,445,1 340,270,381,305,4 287,121,324,155,5 358,600,391,633,6 423,270,451,304,4 107,322,144,350,4 80,179,119,204,3 87,84,136,110,2 482,114,520,151,5
/home/jovyan/yff/dataset/deeppcb/VOCdevkit/VOC2007/JPEGImages/44000111.jpg 144,314,232,352,1 258,362,325,424,2 237,161,278,191,3 441,149,513,179,3 561,244,592,309,4 320,0,354,36,5 457,552,506,591,6
/home/jovyan/yff/dataset/deeppcb/VOCdevkit/VOC2007/JPEGImages/00041105.jpg 168,327,203,360,1 67,359,122,385,2 284,402,314,429,3 416,289,445,324,3 206,297,248,331,3 126,185,169,223,6 205,181,248,215,4 327,362,355,390,3 373,131,411,166,5 433,177,468,205,3
/home/jovyan/yff/dataset/deeppcb/VOCdevkit/VOC2007/JPEGImages/00041127.jpg 160,463,191,497,1 285,470,310,511,2 370,481,410,515,4 170,538,204,565,3 100,420,124,487,2 480,469,507,514,2 438,279,482,309,6
/home/jovyan/yff/dataset/deeppcb/VOCdevkit/VOC2007/JPEGImages/20085175.jpg 45,52,128,82,2 133,228,166,255,3 158,177,194,210,5 79,225,112,255,6 208,110,241,139,6
/home/jovyan/yff/dataset/deeppcb/VOCdevkit/VOC2007/JPEGImages/44000095.jpg 335,81,381,116,1 442,65,478,119,2 346,13,376,53,3 439,14,463,53,3 93,105,133,141,4 401,14,432,61,4 190,52,228,95,5 538,145,577,184,6
/home/jovyan/yff/dataset/deeppcb/VOCdevkit/VOC2007/JPEGImages/00041032.jpg 284,126,320,154,1 109,116,134,151,2 76,60,114,85,3 300,423,337,459,5 209,303,250,338,6 90,435,121,480,5 421,120,448,153,3 224,24,265,57,6
/home/jovyan/yff/dataset/deeppcb/VOCdevkit/VOC2007/JPEGImages/20085047.jpg 31,553,65,581,3 71,609,104,639,4 219,341,252,373,5
/home/jovyan/yff/dataset/deeppcb/VOCdevkit/VOC2007/JPEGImages/20085144.jpg 84,384,112,423,1 141,378,196,402,2 135,319,163,347,3 145,248,177,273,4 340,599,370,629,6
/home/jovyan/yff/dataset/deeppcb/VOCdevkit/VOC2007/JPEGImages/90100022.jpg 515,360,555,396,1 104,283,142,334,3 260,175,291,206,5 301,297,332,331,6 157,225,190,258,4 70,448,110,498,5
/home/jovyan/yff/dataset/deeppcb/VOCdevkit/VOC2007/JPEGImages/12100150.jpg 62,131,93,156,1 110,70,147,97,2 168,211,216,247,3 124,348,159,376,4 342,376,375,411,5 473,433,503,480,6
/home/jovyan/yff/dataset/deeppcb/VOCdevkit/VOC2007/JPEGImages/50600066.jpg 224,356,271,395,1 126,337,163,384,2 55,451,103,483,3 203,142,236,169,4 281,146,310,178,6
/home/jovyan/yff/dataset/deeppcb/VOCdevkit/VOC2007/JPEGImages/12100023.jpg 332,424,369,456,1 55,305,101,358,2 36,402,72,428,3 416,517,441,551,3 538,387,574,426,5 488,488,522,518,6
/home/jovyan/yff/dataset/deeppcb/VOCdevkit/VOC2007/JPEGImages/00041107.jpg 169,305,197,337,4 237,344,264,378,4 553,368,583,410,6 85,461,117,501,5 300,479,339,510,3 234,435,277,471,5 146,354,176,389,4
/home/jovyan/yff/dataset/deeppcb/VOCdevkit/VOC2007/JPEGImages/50600043.jpg 293,248,326,290,1 209,358,252,395,3 158,453,196,486,6 378,278,415,304,5 503,212,550,259,1 278,116,307,153,2
/home/jovyan/yff/dataset/deeppcb/VOCdevkit/VOC2007/JPEGImages/92000046.jpg 210,249,286,295,1 325,229,377,257,3 358,357,393,431,6 84,404,125,443,5 104,157,189,186,1
/home/jovyan/yff/dataset/deeppcb/VOCdevkit/VOC2007/JPEGImages/92000118.jpg 212,285,289,329,1 264,209,301,240,4 460,257,487,291,6 175,195,218,235,5
/home/jovyan/yff/dataset/deeppcb/VOCdevkit/VOC2007/JPEGImages/77000015.jpg 283,242,310,309,1 319,197,362,222,3 402,104,438,140,3 424,378,463,410,4 411,267,450,309,6 121,406,164,467,5
/home/jovyan/yff/dataset/deeppcb/VOCdevkit/VOC2007/JPEGImages/77000025.jpg 393,57,457,87,1 260,156,329,197,2 327,83,356,122,3 264,401,304,434,5 429,215,476,249,6 59,255,93,293,5
/home/jovyan/yff/dataset/deeppcb/VOCdevkit/VOC2007/JPEGImages/13000202.jpg 98,235,168,267,1 208,239,241,273,5 17,225,47,257,6 142,464,173,494,4 18,312,47,349,6 106,472,135,498,3
/home/jovyan/yff/dataset/deeppcb/VOCdevkit/VOC2007/JPEGImages/00041072.jpg 239,429,274,464,1 307,331,333,380,2 507,56,551,106,2 60,282,95,307,3 342,371,379,401,4 210,142,253,189,5 129,220,169,259,3
/home/jovyan/yff/dataset/deeppcb/VOCdevkit/VOC2007/JPEGImages/20085235.jpg 295,372,324,407,1 422,67,453,112,2 422,342,466,380,2 500,337,541,367,3 225,401,257,440,4 199,301,236,330,5 239,453,276,489,6 521,421,557,458,1
/home/jovyan/yff/dataset/deeppcb/VOCdevkit/VOC2007/JPEGImages/77000097.jpg 228,420,278,445,1 219,218,256,278,2 461,139,505,182,6 301,261,335,295,5 127,177,169,228,6
/home/jovyan/yff/dataset/deeppcb/VOCdevkit/VOC2007/JPEGImages/13000142.jpg 211,329,250,369,3 248,239,283,275,4 485,235,528,276,5 508,388,543,425,6 367,197,402,233,3 372,322,409,354,4
/home/jovyan/yff/dataset/deeppcb/VOCdevkit/VOC2007/JPEGImages/00041097.jpg 195,385,234,415,1 407,437,451,463,2 38,540,93,571,2 315,505,347,532,3 475,301,502,330,3 219,192,273,221,6 187,293,230,333,5
/home/jovyan/yff/dataset/deeppcb/VOCdevkit/VOC2007/JPEGImages/50600059.jpg 306,298,343,338,1 104,260,156,322,2 415,242,448,273,4 222,157,257,185,6 362,275,398,308,5
/home/jovyan/yff/dataset/deeppcb/VOCdevkit/VOC2007/JPEGImages/92000055.jpg 251,151,333,182,1 172,115,207,201,2 213,452,258,481,4 356,490,420,541,5 400,330,438,370,6 519,522,559,552,5
/home/jovyan/yff/dataset/deeppcb/VOCdevkit/VOC2007/JPEGImages/20085227.jpg 248,273,280,302,1 481,380,511,422,1 354,419,415,448,2 329,228,355,271,2 486,75,513,109,4 20,313,48,356,4 142,172,170,198,5 459,188,490,218,6
/home/jovyan/yff/dataset/deeppcb/VOCdevkit/VOC2007/JPEGImages/77000035.jpg 142,573,179,621,1 268,316,302,354,3 363,216,400,252,3 522,86,565,117,3 535,397,567,434,6 82,40,108,78,6
/home/jovyan/yff/dataset/deeppcb/VOCdevkit/VOC2007/JPEGImages/12100198.jpg 385,427,426,467,1 97,96,139,126,2 158,221,182,254,4 335,246,367,275,1 375,100,404,126,6 20,438,50,472,5 537,438,568,469,6
/home/jovyan/yff/dataset/deeppcb/VOCdevkit/VOC2007/JPEGImages/00041056.jpg 189,172,222,199,1 27,238,76,265,2 103,356,142,388,3 110,426,147,455,4 337,82,399,133,5 241,500,269,541,6 405,329,440,356,1 432,413,462,449,3 206,380,238,411,6
/home/jovyan/yff/dataset/deeppcb/VOCdevkit/VOC2007/JPEGImages/00041115.jpg 178,266,210,296,1 52,272,79,303,2 83,167,113,201,3 289,149,319,178,3 120,75,151,109,5 19,142,52,173,6 156,375,183,405,4 216,317,255,344,5 399,376,423,404,3
/home/jovyan/yff/dataset/deeppcb/VOCdevkit/VOC2007/JPEGImages/13000017.jpg 4,517,43,543,1 577,403,627,427,1 51,573,76,602,2 389,64,417,90,3 268,161,298,186,3 518,179,547,216,4 610,356,636,388,4 346,234,375,260,5 63,63,89,96,5 511,28,540,54,6 53,594,81,618,6
/home/jovyan/yff/dataset/deeppcb/VOCdevkit/VOC2007/JPEGImages/12300135.jpg 350,335,390,365,1 162,195,192,223,3 133,101,168,134,4 234,82,266,109,6 384,277,418,319,5 183,484,216,510,1
/home/jovyan/yff/dataset/deeppcb/VOCdevkit/VOC2007/JPEGImages/13000061.jpg 239,584,277,623,1 353,572,388,608,2 360,311,389,339,3 432,303,465,338,4 121,301,152,337,4 182,158,215,182,3 491,224,528,258,5
/home/jovyan/yff/dataset/deeppcb/VOCdevkit/VOC2007/JPEGImages/00041011.jpg 287,386,323,439,1 367,352,395,411,2 567,338,600,372,2 74,209,103,245,5 219,318,260,353,4 128,502,167,533,5
/home/jovyan/yff/dataset/deeppcb/VOCdevkit/VOC2007/JPEGImages/50600077.jpg 184,88,254,127,1 366,74,398,111,2 146,34,181,68,3 383,198,412,233,6 316,116,358,147,5
/home/jovyan/yff/dataset/deeppcb/VOCdevkit/VOC2007/JPEGImages/92000023.jpg 125,60,158,158,2 249,283,287,321,4 423,226,454,259,3 414,61,454,102,3 243,497,298,544,5 191,273,223,302,6
/home/jovyan/yff/dataset/deeppcb/VOCdevkit/VOC2007/JPEGImages/13000203.jpg 85,348,141,389,1 33,82,58,129,2 84,430,138,464,2 32,213,65,241,3 66,67,96,94,3 241,239,272,272,5 74,479,100,516,6
/home/jovyan/yff/dataset/deeppcb/VOCdevkit/VOC2007/JPEGImages/13000042.jpg 223,223,275,269,3 259,105,306,147,5 440,290,477,327,6 247,305,380,333,2
/home/jovyan/yff/dataset/deeppcb/VOCdevkit/VOC2007/JPEGImages/13000040.jpg 328,380,360,405,1 348,229,375,255,3 237,336,264,363,5 309,188,345,224,6 30,162,66,198,5 401,458,438,484,2
/home/jovyan/yff/dataset/deeppcb/VOCdevkit/VOC2007/JPEGImages/00041076.jpg 354,388,403,451,1 142,40,169,74,1 137,580,227,613,2 184,61,216,96,6 258,280,290,331,5 421,388,462,429,3 241,453,269,492,4 380,38,418,76,6
/home/jovyan/yff/dataset/deeppcb/VOCdevkit/VOC2007/JPEGImages/77000084.jpg 427,344,465,400,1 538,252,573,286,3 174,52,218,86,5 193,195,228,240,6 462,189,512,229,5 133,467,161,508,6 152,310,192,342,4 178,405,212,436,3
/home/jovyan/yff/dataset/deeppcb/VOCdevkit/VOC2007/JPEGImages/20085016.jpg 162,229,196,252,1 587,414,617,435,1 137,284,189,306,2 152,45,183,66,3 145,347,183,372,4 408,406,435,429,5 338,559,363,580,6
/home/jovyan/yff/dataset/deeppcb/VOCdevkit/VOC2007/JPEGImages/13000101.jpg 196,212,244,251,1 225,136,265,168,6 355,182,389,208,2 118,578,151,615,6 183,368,214,397,4 451,394,485,421,3
/home/jovyan/yff/dataset/deeppcb/VOCdevkit/VOC2007/JPEGImages/92000075.jpg 134,282,238,350,1 88,123,129,157,3 211,204,251,235,4 469,182,516,226,5 322,289,362,330,6 268,547,303,576,5 131,492,173,530,4
/home/jovyan/yff/dataset/deeppcb/VOCdevkit/VOC2007/JPEGImages/20085156.jpg 61,440,91,470,3 555,457,591,487,4 45,509,78,540,6 135,480,169,514,5
/home/jovyan/yff/dataset/deeppcb/VOCdevkit/VOC2007/JPEGImages/00041086.jpg 170,111,216,144,1 397,94,426,140,2 154,179,197,217,3 107,244,139,280,4 465,285,512,332,5 244,303,286,335,6 120,420,155,455,5 171,339,208,375,3 275,158,316,219,1
/home/jovyan/yff/dataset/deeppcb/VOCdevkit/VOC2007/JPEGImages/77000091.jpg 174,335,230,390,1 87,268,130,295,3 316,182,356,217,4 506,388,578,448,6
/home/jovyan/yff/dataset/deeppcb/VOCdevkit/VOC2007/JPEGImages/50600073.jpg 222,348,266,402,1 307,244,348,271,2 464,84,498,117,3 291,180,334,206,5 237,114,271,139,6
/home/jovyan/yff/dataset/deeppcb/VOCdevkit/VOC2007/JPEGImages/20085116.jpg 350,136,390,177,1 188,141,238,177,2 304,178,335,209,3 43,89,76,117,4 126,139,156,164,3 335,106,377,135,1 33,138,69,176,2 261,40,288,72,4
/home/jovyan/yff/dataset/deeppcb/VOCdevkit/VOC2007/JPEGImages/20085133.jpg 254,333,287,369,1 114,287,147,319,1 111,434,140,459,3 127,411,154,455,2 123,144,154,173,1 126,165,155,214,2 324,491,363,534,5 151,513,180,542,6
/home/jovyan/yff/dataset/deeppcb/VOCdevkit/VOC2007/JPEGImages/00041186.jpg 86,143,135,225,1 219,202,258,325,2 313,143,345,173,4 334,178,372,205,6 117,297,149,333,4 544,128,577,155,3
/home/jovyan/yff/dataset/deeppcb/VOCdevkit/VOC2007/JPEGImages/12100147.jpg 328,255,358,282,1 437,83,469,111,1 179,186,215,221,3 92,173,123,202,3 80,294,110,324,4 259,294,288,328,6 211,451,250,482,3
/home/jovyan/yff/dataset/deeppcb/VOCdevkit/VOC2007/JPEGImages/92000065.jpg 237,360,360,416,1 235,234,280,269,3 260,142,299,191,4 196,354,236,419,5 273,486,308,529,6
/home/jovyan/yff/dataset/deeppcb/VOCdevkit/VOC2007/JPEGImages/00041181.jpg 52,270,92,305,1 202,304,242,335,4 377,205,422,231,6 364,308,398,342,5 124,251,154,287,3 209,224,298,284,2 163,59,200,96,4 449,198,489,232,6
/home/jovyan/yff/dataset/deeppcb/VOCdevkit/VOC2007/JPEGImages/00041219.jpg 41,205,77,238,1 276,150,318,181,3 110,567,144,602,1 192,364,233,404,3 374,427,407,456,6
/home/jovyan/yff/dataset/deeppcb/VOCdevkit/VOC2007/JPEGImages/12100047.jpg 199,438,231,465,1 112,450,138,483,2 121,279,152,304,3 248,13,293,46,5 221,55,256,81,6 393,287,437,316,4
/home/jovyan/yff/dataset/deeppcb/VOCdevkit/VOC2007/JPEGImages/00041027.jpg 324,379,380,404,1 69,313,93,355,2 122,303,157,333,3 240,229,273,266,6 94,155,120,196,5 52,158,87,184,4 182,443,218,472,3 324,338,362,367,3 175,361,212,401,5 340,227,364,265,6
/home/jovyan/yff/dataset/deeppcb/VOCdevkit/VOC2007/JPEGImages/13000029.jpg 295,136,329,161,1 247,246,282,281,1 344,379,368,413,2 516,145,552,174,2 175,207,203,231,3 218,93,254,117,3 91,96,117,128,4 383,98,414,122,4 228,39,257,64,5 89,311,114,341,5 351,512,380,545,6 330,24,357,50,6
/home/jovyan/yff/dataset/deeppcb/VOCdevkit/VOC2007/JPEGImages/12100001.jpg 483,234,518,261,1 271,227,307,257,2 265,165,297,189,3 311,456,344,496,4 107,313,165,358,5 485,390,513,426,6 201,525,237,551,3
/home/jovyan/yff/dataset/deeppcb/VOCdevkit/VOC2007/JPEGImages/00041018.jpg 230,148,276,180,1 76,461,121,491,2 265,558,308,590,3 88,159,122,188,4 180,224,244,249,5 309,302,367,331,6 284,79,331,113,5
/home/jovyan/yff/dataset/deeppcb/VOCdevkit/VOC2007/JPEGImages/13000100.jpg 323,273,361,302,1 439,211,471,239,1 521,443,555,484,2 198,220,232,244,4 129,311,181,367,5 32,266,74,308,6 89,210,127,247,4 148,529,186,574,6
/home/jovyan/yff/dataset/deeppcb/VOCdevkit/VOC2007/JPEGImages/44000063.jpg 105,478,129,518,1 170,519,213,553,1 360,269,390,329,2 498,284,528,334,2 484,400,524,437,3 424,465,458,499,3 327,396,399,429,4 227,201,277,236,4 137,67,170,102,6 372,164,405,197,6
/home/jovyan/yff/dataset/deeppcb/VOCdevkit/VOC2007/JPEGImages/13000138.jpg 399,482,430,516,1 179,348,224,376,1 288,370,326,414,2 514,83,543,126,5 267,276,303,306,6 236,227,282,256,5 77,465,113,497,4
/home/jovyan/yff/dataset/deeppcb/VOCdevkit/VOC2007/JPEGImages/20085214.jpg 90,269,119,303,1 122,168,156,200,1 316,163,349,192,1 349,142,386,166,2 390,246,425,284,2 385,89,411,118,3 547,65,575,125,3 49,64,77,100,5 394,356,424,385,6
/home/jovyan/yff/dataset/deeppcb/VOCdevkit/VOC2007/JPEGImages/77000061.jpg 478,244,507,298,1 522,158,567,205,2
/home/jovyan/yff/dataset/deeppcb/VOCdevkit/VOC2007/JPEGImages/20085045.jpg 269,304,300,333,1 504,362,534,389,1 510,477,547,505,2 204,501,232,531,3 210,161,243,188,3 77,323,111,348,4 367,339,400,367,4 394,203,426,234,4 181,329,216,364,5 39,193,74,223,6
/home/jovyan/yff/dataset/deeppcb/VOCdevkit/VOC2007/JPEGImages/20085264.jpg 232,221,266,253,1 202,231,265,288,2 185,339,213,367,4 311,296,340,326,5 160,580,186,610,6 114,379,146,406,4 284,335,314,361,3 288,271,318,297,3
/home/jovyan/yff/dataset/deeppcb/VOCdevkit/VOC2007/JPEGImages/12100179.jpg 321,464,361,509,1 377,97,443,145,2 136,268,174,304,4 92,88,143,127,5 219,182,252,212,6 182,305,221,341,3 544,371,582,414,2
/home/jovyan/yff/dataset/deeppcb/VOCdevkit/VOC2007/JPEGImages/20085166.jpg 5,140,57,292,2 601,509,629,544,3
/home/jovyan/yff/dataset/deeppcb/VOCdevkit/VOC2007/JPEGImages/20085224.jpg 147,203,180,229,1 541,102,580,136,1 505,251,533,304,2 577,331,626,367,2 238,252,264,282,3 9,73,46,108,3 445,252,477,283,4 110,506,145,541,4 116,389,145,415,5 13,216,40,241,6 51,408,83,442,1
/home/jovyan/yff/dataset/deeppcb/VOCdevkit/VOC2007/JPEGImages/20085317.jpg 121,287,166,311,2 88,453,114,479,3 81,289,111,314,1 120,127,168,163,2 207,104,237,134,5 62,122,88,148,6 113,520,168,557,2 17,395,54,421,1 22,452,49,479,3
/home/jovyan/yff/dataset/deeppcb/VOCdevkit/VOC2007/JPEGImages/92000097.jpg 173,267,250,303,1 53,168,106,205,2 209,154,249,187,3 285,321,315,365,4 323,445,350,485,6
/home/jovyan/yff/dataset/deeppcb/VOCdevkit/VOC2007/JPEGImages/90100000.jpg 472,469,550,559,1 229,327,270,358,3 349,329,378,367,6 178,148,214,184,5 306,577,353,624,4 66,1,100,33,3
/home/jovyan/yff/dataset/deeppcb/VOCdevkit/VOC2007/JPEGImages/20085039.jpg 67,489,95,517,3 308,536,408,564,2 210,507,249,535,4 249,323,294,357,5
/home/jovyan/yff/dataset/deeppcb/VOCdevkit/VOC2007/JPEGImages/20085272.jpg 437,196,463,222,3 324,72,359,105,2 404,151,444,176,3 105,62,154,96,1 41,124,69,149,3 233,112,260,140,4 163,91,195,124,5 71,158,109,188,4
/home/jovyan/yff/dataset/deeppcb/VOCdevkit/VOC2007/JPEGImages/13000133.jpg 319,280,359,312,3 333,151,359,201,3 61,215,92,244,4 283,388,323,428,6
/home/jovyan/yff/dataset/deeppcb/VOCdevkit/VOC2007/JPEGImages/20085168.jpg 216,191,244,231,5
/home/jovyan/yff/dataset/deeppcb/VOCdevkit/VOC2007/JPEGImages/92000031.jpg 70,152,155,193,1 257,167,375,202,2 171,287,223,331,3 85,536,133,573,4 304,450,359,485,4 484,449,542,483,3
/home/jovyan/yff/dataset/deeppcb/VOCdevkit/VOC2007/JPEGImages/92000018.jpg 204,345,281,379,1 253,160,328,198,2 398,149,448,194,4 506,455,545,490,4 450,330,484,376,6 117,523,167,554,3
/home/jovyan/yff/dataset/deeppcb/VOCdevkit/VOC2007/JPEGImages/12300069.jpg 125,264,193,371,2 307,479,341,508,3 229,247,269,279,4 374,248,408,290,5 122,61,162,95,6
/home/jovyan/yff/dataset/deeppcb/VOCdevkit/VOC2007/JPEGImages/12300219.jpg 317,223,352,255,1 56,394,87,429,2 338,359,377,387,4 442,190,474,215,6 288,134,322,173,3
/home/jovyan/yff/dataset/deeppcb/VOCdevkit/VOC2007/JPEGImages/00041207.jpg 129,309,166,349,1 53,299,79,339,2 464,323,498,353,4 411,257,443,291,5
/home/jovyan/yff/dataset/deeppcb/VOCdevkit/VOC2007/JPEGImages/12300073.jpg 298,219,334,247,1 149,247,177,285,1 220,143,273,174,2 263,398,313,458,1 436,261,468,290,4 363,116,397,161,5 442,116,479,150,6
/home/jovyan/yff/dataset/deeppcb/VOCdevkit/VOC2007/JPEGImages/50600005.jpg 246,332,282,369,1 339,196,379,233,2 395,221,429,251,3 70,324,97,362,5 325,87,359,113,6
/home/jovyan/yff/dataset/deeppcb/VOCdevkit/VOC2007/JPEGImages/90100081.jpg 83,341,112,369,1 19,434,48,467,2 52,525,93,560,4 187,428,219,462,6 309,271,346,311,5
/home/jovyan/yff/dataset/deeppcb/VOCdevkit/VOC2007/JPEGImages/92000010.jpg 137,413,238,462,1 364,390,455,423,2 360,248,402,290,4 193,192,235,234,3
/home/jovyan/yff/dataset/deeppcb/VOCdevkit/VOC2007/JPEGImages/92000076.jpg 155,364,240,399,1 257,413,339,466,1 375,339,417,444,2 454,394,498,440,3 375,173,412,216,5 479,244,522,275,6
/home/jovyan/yff/dataset/deeppcb/VOCdevkit/VOC2007/JPEGImages/12100195.jpg 227,368,312,407,1 396,276,432,312,4 166,528,202,562,5 430,526,464,552,6 404,375,447,409,3
/home/jovyan/yff/dataset/deeppcb/VOCdevkit/VOC2007/JPEGImages/77000046.jpg 111,261,157,287,1 71,103,100,133,3 213,110,246,143,5 298,251,330,287,6 115,117,155,148,4 62,304,120,339,1
/home/jovyan/yff/dataset/deeppcb/VOCdevkit/VOC2007/JPEGImages/20085171.jpg 323,321,384,362,2 52,339,80,386,2 164,222,197,253,4 259,201,296,236,6 398,123,433,156,5 420,330,458,422,1
/home/jovyan/yff/dataset/deeppcb/VOCdevkit/VOC2007/JPEGImages/12300216.jpg 413,94,470,147,1 429,258,480,294,2 101,286,140,323,4 123,444,159,488,5 343,415,380,445,6 566,394,620,421,1 276,241,306,271,6
/home/jovyan/yff/dataset/deeppcb/VOCdevkit/VOC2007/JPEGImages/90100030.jpg 64,262,97,294,1 577,61,614,96,2 341,180,377,212,1 464,505,521,550,5 343,308,383,345,6
/home/jovyan/yff/dataset/deeppcb/VOCdevkit/VOC2007/JPEGImages/20085075.jpg 403,145,436,175,1 25,109,66,142,1 274,566,320,600,1 452,489,487,517,3 378,392,417,429,5 465,220,507,249,4 380,495,417,528,4 12,137,47,173,5 135,542,210,570,2 341,433,376,483,2
/home/jovyan/yff/dataset/deeppcb/VOCdevkit/VOC2007/JPEGImages/12100017.jpg 206,252,249,287,1 325,448,393,524,1 496,339,542,374,3 120,205,157,244,4 119,180,147,210,6 100,365,131,396,4 103,322,131,355,3
/home/jovyan/yff/dataset/deeppcb/VOCdevkit/VOC2007/JPEGImages/12300144.jpg 166,324,214,354,1 449,594,503,629,2 426,225,464,252,5 479,132,511,162,6 300,180,330,215,3 150,191,197,229,2
/home/jovyan/yff/dataset/deeppcb/VOCdevkit/VOC2007/JPEGImages/92000006.jpg 276,401,394,441,1 156,317,202,346,3 392,280,426,316,5 317,243,351,288,6 204,150,244,190,4 368,506,460,551,2
/home/jovyan/yff/dataset/deeppcb/VOCdevkit/VOC2007/JPEGImages/20085190.jpg 307,462,362,564,1 403,466,432,490,3 440,464,474,493,3 258,457,287,488,4 518,499,549,526,6 370,417,400,453,5
/home/jovyan/yff/dataset/deeppcb/VOCdevkit/VOC2007/JPEGImages/12300111.jpg 380,225,412,250,3 357,77,386,105,5 487,144,517,174,6 81,393,110,419,4 241,392,272,428,2 81,552,115,586,4
/home/jovyan/yff/dataset/deeppcb/VOCdevkit/VOC2007/JPEGImages/13000005.jpg 308,219,338,259,1 453,377,508,405,2 246,212,274,240,3 346,230,384,260,4 280,181,313,211,5 259,72,295,99,6 409,115,440,144,3 212,253,246,277,2
/home/jovyan/yff/dataset/deeppcb/VOCdevkit/VOC2007/JPEGImages/77000053.jpg 213,304,248,347,5
/home/jovyan/yff/dataset/deeppcb/VOCdevkit/VOC2007/JPEGImages/20085048.jpg 444,375,479,420,1 290,391,353,456,1 418,485,452,518,3 90,405,128,442,5 194,151,232,190,6 32,218,64,254,4 431,171,469,204,6
/home/jovyan/yff/dataset/deeppcb/VOCdevkit/VOC2007/JPEGImages/20085015.jpg 458,215,488,239,1 442,384,481,407,2 51,375,81,402,3 297,281,323,303,3 259,461,288,486,5 320,120,348,146,6 518,45,552,70,1 478,99,505,136,2
/home/jovyan/yff/dataset/deeppcb/VOCdevkit/VOC2007/JPEGImages/13000047.jpg 231,321,269,354,1 453,284,482,325,2 329,266,372,292,3 209,281,287,314,5 461,259,502,292,6 168,340,209,373,1 297,96,329,131,2
/home/jovyan/yff/dataset/deeppcb/VOCdevkit/VOC2007/JPEGImages/20085262.jpg 147,265,186,301,1 262,389,288,436,2 227,271,263,301,4 99,491,128,519,4 151,343,181,372,5 202,458,231,493,6
/home/jovyan/yff/dataset/deeppcb/VOCdevkit/VOC2007/JPEGImages/12300113.jpg 343,248,373,288,1 245,212,282,238,2 113,219,146,252,3 144,338,170,380,3 186,402,217,435,5 221,536,249,569,6
/home/jovyan/yff/dataset/deeppcb/VOCdevkit/VOC2007/JPEGImages/20085201.jpg 270,427,305,455,1 298,339,356,368,2 309,539,337,565,3 409,447,442,473,4 414,159,443,189,6 215,224,255,307,5
/home/jovyan/yff/dataset/deeppcb/VOCdevkit/VOC2007/JPEGImages/12300138.jpg 30,426,63,460,1 180,259,214,293,2 331,259,369,284,3 344,150,379,180,4 447,504,477,532,6 291,376,323,413,3
/home/jovyan/yff/dataset/deeppcb/VOCdevkit/VOC2007/JPEGImages/77000083.jpg 164,190,230,219,1 294,135,330,164,3 196,498,245,533,5 304,413,354,445,6 40,116,73,162,2 100,194,135,226,4
/home/jovyan/yff/dataset/deeppcb/VOCdevkit/VOC2007/JPEGImages/92000020.jpg 205,389,283,422,1 127,302,160,383,2 249,255,290,293,4 446,307,476,378,2 501,304,602,386,2
/home/jovyan/yff/dataset/deeppcb/VOCdevkit/VOC2007/JPEGImages/12100126.jpg 196,381,245,442,2 215,243,254,275,3 336,233,371,262,3 285,171,317,201,4 349,497,404,547,1 476,286,516,315,4 398,124,424,157,6
/home/jovyan/yff/dataset/deeppcb/VOCdevkit/VOC2007/JPEGImages/00041047.jpg 374,246,437,296,1 322,379,355,423,2 158,329,194,363,4 385,361,428,387,6 153,474,196,524,5 251,190,301,236,5 33,216,73,242,3 113,249,139,285,4 93,454,131,482,2 66,400,100,440,1
/home/jovyan/yff/dataset/deeppcb/VOCdevkit/VOC2007/JPEGImages/90100036.jpg 331,296,364,327,1 201,452,236,485,2 375,508,410,538,3 322,560,365,600,5 389,562,415,609,6
/home/jovyan/yff/dataset/deeppcb/VOCdevkit/VOC2007/JPEGImages/50600057.jpg 277,390,316,445,1 380,468,417,515,2 274,579,304,623,3 96,286,140,329,3 212,178,256,211,5 283,142,312,170,6
/home/jovyan/yff/dataset/deeppcb/VOCdevkit/VOC2007/JPEGImages/44000015.jpg 400,187,453,217,1 367,464,413,489,1 301,484,351,508,2 541,293,570,326,3 303,275,332,304,4 255,184,293,226,4 114,490,150,528,5 84,555,111,582,5 577,219,614,262,6
/home/jovyan/yff/dataset/deeppcb/VOCdevkit/VOC2007/JPEGImages/20085130.jpg 135,338,172,370,1 260,392,292,424,2 368,338,469,384,2 394,401,426,428,3 302,451,336,485,5 107,499,138,532,6 225,342,264,374,4 52,442,79,468,3
/home/jovyan/yff/dataset/deeppcb/VOCdevkit/VOC2007/JPEGImages/13000198.jpg 94,287,181,352,1 140,379,176,406,3 319,232,357,264,5 55,380,94,421,6
/home/jovyan/yff/dataset/deeppcb/VOCdevkit/VOC2007/JPEGImages/77000016.jpg 307,424,362,525,1 141,423,181,460,3 553,269,596,303,3 136,242,171,279,4 366,396,439,433,4 214,403,260,446,2 42,301,74,335,5 375,193,416,232,6
/home/jovyan/yff/dataset/deeppcb/VOCdevkit/VOC2007/JPEGImages/92000007.jpg 158,129,243,186,1 108,324,189,363,2 349,319,428,354,3 428,394,468,434,6 213,489,298,539,5 211,239,253,276,6
/home/jovyan/yff/dataset/deeppcb/VOCdevkit/VOC2007/JPEGImages/92000083.jpg 379,61,419,105,3 386,117,418,151,4 324,198,352,232,6 103,476,141,512,5 111,207,147,245,4
/home/jovyan/yff/dataset/deeppcb/VOCdevkit/VOC2007/JPEGImages/00041030.jpg 211,252,251,287,1 327,194,360,245,2 172,59,207,89,3 104,212,139,237,3 57,110,85,145,4 54,151,79,183,6 210,123,249,157,5 188,371,220,399,4 508,378,544,430,5 400,412,434,446,6
/home/jovyan/yff/dataset/deeppcb/VOCdevkit/VOC2007/JPEGImages/13000081.jpg 191,494,227,523,1 386,296,429,328,1 154,148,182,181,1 347,111,390,140,1 257,199,293,222,3 393,318,427,350,5 502,30,541,64,5 276,419,308,451,6 171,364,200,392,4 120,252,151,279,3
/home/jovyan/yff/dataset/deeppcb/VOCdevkit/VOC2007/JPEGImages/13000115.jpg 213,272,253,301,3 302,299,344,353,5 107,265,145,311,6 522,330,564,367,6
/home/jovyan/yff/dataset/deeppcb/VOCdevkit/VOC2007/JPEGImages/00041020.jpg 505,450,565,488,1 191,292,231,326,3 59,295,95,337,3 127,135,168,177,4 217,119,273,164,3 412,122,469,164,3
/home/jovyan/yff/dataset/deeppcb/VOCdevkit/VOC2007/JPEGImages/20085212.jpg 506,131,537,167,1 532,353,573,378,1 319,257,353,283,2 45,42,76,99,2 503,442,556,479,2 194,394,231,418,3 69,585,105,611,3 80,140,112,170,4 164,285,193,312,5 529,407,556,433,6
/home/jovyan/yff/dataset/deeppcb/VOCdevkit/VOC2007/JPEGImages/13000131.jpg 408,205,434,242,3 464,88,500,116,3 96,220,134,251,4
/home/jovyan/yff/dataset/deeppcb/VOCdevkit/VOC2007/JPEGImages/20085062.jpg 124,149,154,183,1 177,58,204,107,2 84,57,118,86,3 390,460,430,496,4 157,331,191,360,6 363,289,397,328,5 240,28,273,59,6
/home/jovyan/yff/dataset/deeppcb/VOCdevkit/VOC2007/JPEGImages/13000162.jpg 145,513,190,554,1 29,409,71,439,2 36,314,69,346,3 54,132,90,161,4 0,565,54,595,2
/home/jovyan/yff/dataset/deeppcb/VOCdevkit/VOC2007/JPEGImages/00041039.jpg 431,291,491,319,1 493,261,564,294,2 446,431,475,459,3 477,430,513,462,4 392,413,419,467,6 203,344,249,404,5
/home/jovyan/yff/dataset/deeppcb/VOCdevkit/VOC2007/JPEGImages/77000004.jpg 552,156,581,242,1 228,521,323,553,1 418,392,458,445,2 263,278,308,307,3 126,169,171,204,6 294,79,338,118,5
/home/jovyan/yff/dataset/deeppcb/VOCdevkit/VOC2007/JPEGImages/20085036.jpg 337,382,367,413,1 499,240,534,279,2 234,103,300,127,2 329,494,361,520,4 440,450,481,486,5 575,11,608,40,6 389,180,430,217,1
/home/jovyan/yff/dataset/deeppcb/VOCdevkit/VOC2007/JPEGImages/12100184.jpg 100,272,164,309,1 282,88,387,118,2 345,182,382,221,3 185,176,230,210,5 359,328,399,366,6 441,488,478,520,4 560,143,597,173,4
/home/jovyan/yff/dataset/deeppcb/VOCdevkit/VOC2007/JPEGImages/13000003.jpg 170,272,236,301,1 141,161,171,186,3 401,217,431,257,5 428,362,468,395,6 51,230,81,266,5 147,217,180,243,4 388,119,419,148,5 568,419,605,447,6 310,274,344,300,2
/home/jovyan/yff/dataset/deeppcb/VOCdevkit/VOC2007/JPEGImages/50600024.jpg 109,281,184,339,1 191,159,224,194,2 501,112,537,140,3 359,259,402,288,5 281,82,313,108,6 455,269,484,306,4
/home/jovyan/yff/dataset/deeppcb/VOCdevkit/VOC2007/JPEGImages/77000026.jpg 14,30,60,57,2 188,312,223,349,5
/home/jovyan/yff/dataset/deeppcb/VOCdevkit/VOC2007/JPEGImages/20085052.jpg 590,443,630,484,1 528,606,562,639,1 44,532,77,564,4 456,490,492,517,1
/home/jovyan/yff/dataset/deeppcb/VOCdevkit/VOC2007/JPEGImages/20085246.jpg 300,166,333,216,1 196,70,233,102,1 331,76,372,101,2 568,102,604,139,2 428,182,467,238,3 286,71,317,108,4 178,130,212,163,5
/home/jovyan/yff/dataset/deeppcb/VOCdevkit/VOC2007/JPEGImages/90100049.jpg 153,359,194,404,1 228,269,264,299,3 329,299,367,337,4 435,408,479,451,5 429,268,459,303,6 96,528,125,585,2
/home/jovyan/yff/dataset/deeppcb/VOCdevkit/VOC2007/JPEGImages/92000063.jpg 122,172,203,217,1 121,320,171,358,3 205,270,245,311,6 312,160,379,212,5 251,420,333,457,2 569,133,608,221,5
/home/jovyan/yff/dataset/deeppcb/VOCdevkit/VOC2007/JPEGImages/13000108.jpg 142,373,177,414,1 414,386,463,421,1 257,380,303,415,2 79,282,113,311,3 98,234,154,280,5 198,180,230,212,6 280,283,313,315,5 181,330,215,363,4 467,438,512,497,2 331,227,391,262,2
/home/jovyan/yff/dataset/deeppcb/VOCdevkit/VOC2007/JPEGImages/00041052.jpg 231,146,266,181,1 210,507,238,569,2 299,423,333,448,3 257,253,292,292,3 398,299,451,332,6 182,71,239,108,5 103,247,144,282,4 131,345,170,378,3 145,561,180,596,1
/home/jovyan/yff/dataset/deeppcb/VOCdevkit/VOC2007/JPEGImages/12000085.jpg 161,536,186,569,1 144,115,179,155,2 221,205,251,239,4 250,155,292,182,3 98,371,146,407,1
/home/jovyan/yff/dataset/deeppcb/VOCdevkit/VOC2007/JPEGImages/12100141.jpg 265,264,306,303,1 426,251,456,293,4 292,207,330,247,5 60,216,96,247,4 242,413,286,444,2 432,480,476,543,2 207,114,238,145,4
/home/jovyan/yff/dataset/deeppcb/VOCdevkit/VOC2007/JPEGImages/90100053.jpg 295,448,325,480,1 194,166,232,204,2 162,283,196,311,4 254,216,298,263,5 379,144,425,176,6 335,234,367,270,3 93,447,129,480,1 517,181,551,217,2
/home/jovyan/yff/dataset/deeppcb/VOCdevkit/VOC2007/JPEGImages/92000027.jpg 182,212,251,306,1 106,493,173,613,2 273,493,393,618,2 492,347,533,377,6 477,521,551,589,5
/home/jovyan/yff/dataset/deeppcb/VOCdevkit/VOC2007/JPEGImages/13000095.jpg 265,288,308,321,1 314,318,353,344,2 408,262,440,289,3 283,186,320,211,4 239,155,264,196,6
/home/jovyan/yff/dataset/deeppcb/VOCdevkit/VOC2007/JPEGImages/20085088.jpg 253,297,290,327,1 424,361,468,389,2 79,268,109,294,3 182,104,211,133,4 137,56,169,86,5 456,380,484,405,6 524,265,560,293,1 551,86,581,122,1 76,583,102,629,2
/home/jovyan/yff/dataset/deeppcb/VOCdevkit/VOC2007/JPEGImages/00041084.jpg 250,326,288,355,1 148,354,175,401,2 156,416,194,453,3 80,354,114,393,4 308,285,347,320,5 221,253,251,291,6 308,372,372,431,1 390,417,430,452,3 501,402,534,434,4
/home/jovyan/yff/dataset/deeppcb/VOCdevkit/VOC2007/JPEGImages/92000038.jpg 106,329,192,378,1 41,24,141,57,2 324,205,383,285,3
/home/jovyan/yff/dataset/deeppcb/VOCdevkit/VOC2007/JPEGImages/12300247.jpg 149,246,191,272,1 233,303,265,334,1 72,222,106,248,2 181,63,215,101,5 309,282,342,310,6 82,408,114,433,1
/home/jovyan/yff/dataset/deeppcb/VOCdevkit/VOC2007/JPEGImages/12100004.jpg 287,320,319,346,1 360,192,386,225,2 230,172,262,197,3 180,194,215,225,4 606,192,631,223,6 89,328,123,368,5 179,467,217,498,4 511,412,539,447,6 61,213,100,252,5
/home/jovyan/yff/dataset/deeppcb/VOCdevkit/VOC2007/JPEGImages/13000164.jpg 120,286,159,314,3 187,233,216,267,5 336,167,366,205,6 231,79,265,106,4 126,126,163,152,4
/home/jovyan/yff/dataset/deeppcb/VOCdevkit/VOC2007/JPEGImages/00041185.jpg 288,298,358,334,1 114,82,155,111,3 282,122,311,160,4 159,227,192,268,5 197,414,253,444,6 433,424,465,455,6
/home/jovyan/yff/dataset/deeppcb/VOCdevkit/VOC2007/JPEGImages/12100185.jpg 419,294,454,322,1 470,319,514,344,2 155,311,191,341,5 215,195,246,226,6 223,119,252,150,4
/home/jovyan/yff/dataset/deeppcb/VOCdevkit/VOC2007/JPEGImages/77000000.jpg 472,288,546,334,1 576,480,629,514,2 586,321,620,352,3 520,345,552,377,3 570,548,603,576,3
/home/jovyan/yff/dataset/deeppcb/VOCdevkit/VOC2007/JPEGImages/92000044.jpg 209,403,289,460,1 257,253,342,290,2 350,181,396,211,3 446,204,483,241,6 308,156,341,193,5 356,341,394,381,4
/home/jovyan/yff/dataset/deeppcb/VOCdevkit/VOC2007/JPEGImages/13000104.jpg 337,305,376,346,1 217,494,246,530,2 250,418,288,450,3 67,276,113,311,3 107,335,165,375,5 170,404,208,437,6 353,164,388,197,4
/home/jovyan/yff/dataset/deeppcb/VOCdevkit/VOC2007/JPEGImages/20085281.jpg 272,437,299,483,2 292,491,321,520,4 192,552,219,583,4 514,568,542,596,5 405,586,432,611,3 79,539,109,567,5 482,435,523,478,2 155,452,198,487,1
/home/jovyan/yff/dataset/deeppcb/VOCdevkit/VOC2007/JPEGImages/12100158.jpg 176,279,226,321,1 163,188,207,216,2 133,123,167,151,3 254,66,293,100,4 53,11,96,42,5 489,301,515,333,6 246,175,279,207,5
/home/jovyan/yff/dataset/deeppcb/VOCdevkit/VOC2007/JPEGImages/00041046.jpg 431,412,493,446,1 395,499,436,527,3 509,391,555,416,2 467,569,501,596,4 163,344,236,415,5 244,16,285,45,6
/home/jovyan/yff/dataset/deeppcb/VOCdevkit/VOC2007/JPEGImages/44000045.jpg 349,436,397,467,1 548,489,615,556,2 601,554,629,591,3 362,136,397,186,3 171,380,214,406,4 60,0,109,24,5 221,120,253,156,6
/home/jovyan/yff/dataset/deeppcb/VOCdevkit/VOC2007/JPEGImages/44000025.jpg 211,448,273,472,1 419,310,513,376,1 527,163,606,187,2 173,512,216,559,2 213,423,260,445,3 195,482,232,519,4 391,245,419,272,5 286,402,315,429,6
/home/jovyan/yff/dataset/deeppcb/VOCdevkit/VOC2007/JPEGImages/13000130.jpg 318,371,381,408,3 448,428,494,465,4 414,307,448,352,5
/home/jovyan/yff/dataset/deeppcb/VOCdevkit/VOC2007/JPEGImages/13000030.jpg 210,47,247,76,1 122,457,155,491,1 112,43,139,80,2 18,155,66,180,2 366,569,407,605,3 400,159,434,190,3 507,141,533,171,5 71,123,100,147,5 399,214,430,239,6 607,89,633,120,6 182,70,212,98,4 592,260,625,293,4
/home/jovyan/yff/dataset/deeppcb/VOCdevkit/VOC2007/JPEGImages/77000049.jpg 42,110,209,158,1 589,479,617,518,5 299,133,336,167,6
/home/jovyan/yff/dataset/deeppcb/VOCdevkit/VOC2007/JPEGImages/20085216.jpg 204,592,241,626,4 61,611,98,639,3 24,592,55,628,4
/home/jovyan/yff/dataset/deeppcb/VOCdevkit/VOC2007/JPEGImages/50600060.jpg 253,217,289,258,1 76,267,106,301,2 228,335,262,360,3 119,328,154,360,3 349,424,387,453,6 311,200,350,227,5
/home/jovyan/yff/dataset/deeppcb/VOCdevkit/VOC2007/JPEGImages/44000109.jpg 154,80,195,125,1 315,270,354,324,1 253,287,283,370,2 207,193,249,228,3 251,7,289,65,3 20,82,127,120,4 98,14,154,44,5 490,77,628,183,6 288,340,409,396,1
/home/jovyan/yff/dataset/deeppcb/VOCdevkit/VOC2007/JPEGImages/13000147.jpg 241,251,292,284,3 305,178,337,216,4 394,325,431,361,6 195,90,239,127,5 73,291,108,318,4
/home/jovyan/yff/dataset/deeppcb/VOCdevkit/VOC2007/JPEGImages/13000038.jpg 335,251,372,279,1 188,195,361,229,2 182,305,215,336,3 187,258,231,287,4 456,307,493,347,5 161,410,191,444,6 52,447,88,474,3
/home/jovyan/yff/dataset/deeppcb/VOCdevkit/VOC2007/JPEGImages/12100029.jpg 247,409,280,439,1 192,425,219,455,3 501,240,531,268,6 343,505,378,536,5 415,583,445,616,1 228,109,279,137,2
/home/jovyan/yff/dataset/deeppcb/VOCdevkit/VOC2007/JPEGImages/13000144.jpg 241,409,286,445,1 333,252,362,286,2 236,169,269,204,4 436,13,492,50,5 67,250,109,282,6 186,360,220,391,3 97,22,139,55,5
/home/jovyan/yff/dataset/deeppcb/VOCdevkit/VOC2007/JPEGImages/13000208.jpg 107,416,178,475,1 111,295,150,330,3 152,173,184,200,4 323,211,393,254,5 70,129,104,162,6 36,82,74,116,3 411,98,456,151,5
/home/jovyan/yff/dataset/deeppcb/VOCdevkit/VOC2007/JPEGImages/92000092.jpg 297,364,383,402,1 264,295,303,331,3 136,164,173,194,5 280,188,318,230,6 118,336,173,384,5 242,480,281,514,4
/home/jovyan/yff/dataset/deeppcb/VOCdevkit/VOC2007/JPEGImages/00041053.jpg 269,234,306,269,1 170,232,214,264,2 98,255,129,290,3 169,127,205,159,4 333,192,389,237,5 342,67,386,112,6 134,188,172,215,3 347,413,386,444,1 204,421,240,453,3
/home/jovyan/yff/dataset/deeppcb/VOCdevkit/VOC2007/JPEGImages/20085245.jpg 338,342,385,388,1 461,189,497,233,1 247,155,282,201,2 256,73,285,115,2 348,196,385,237,3 189,380,222,411,4 583,461,613,492,5 496,131,529,163,6
/home/jovyan/yff/dataset/deeppcb/VOCdevkit/VOC2007/JPEGImages/20085290.jpg 108,351,138,381,1 239,374,266,414,2 99,165,127,189,3 387,117,414,148,4 381,148,411,176,3 215,86,252,118,1 268,520,297,547,6
/home/jovyan/yff/dataset/deeppcb/VOCdevkit/VOC2007/JPEGImages/13000109.jpg 65,270,107,322,1 28,504,82,534,2 140,363,181,393,3 348,207,406,238,3 291,40,321,81,4 259,164,295,206,6 411,396,452,445,5 506,332,540,365,4
/home/jovyan/yff/dataset/deeppcb/VOCdevkit/VOC2007/JPEGImages/44000067.jpg 135,197,170,232,1 226,365,262,411,1 399,316,423,359,2 329,90,371,135,2 346,180,380,223,3 83,155,116,186,3 215,228,244,257,5 236,52,266,84,6
/home/jovyan/yff/dataset/deeppcb/VOCdevkit/VOC2007/JPEGImages/13000210.jpg 141,260,176,287,3 274,347,315,389,5 73,148,112,183,6 118,560,180,598,1 141,458,176,486,3 55,511,91,539,4
/home/jovyan/yff/dataset/deeppcb/VOCdevkit/VOC2007/JPEGImages/13000014.jpg 254,265,348,304,1 249,205,289,234,3 429,256,465,285,4 127,384,154,417,6 202,311,238,347,5 375,148,415,179,3 150,115,194,145,4
/home/jovyan/yff/dataset/deeppcb/VOCdevkit/VOC2007/JPEGImages/12300141.jpg 307,156,344,180,1 137,248,170,279,2 174,174,208,199,3 200,104,236,135,4 601,248,631,276,6 119,409,162,446,5 338,469,379,503,4 387,135,425,164,3
/home/jovyan/yff/dataset/deeppcb/VOCdevkit/VOC2007/JPEGImages/13000154.jpg 139,270,178,324,1 249,200,289,236,5 160,84,203,127,6 366,84,397,119,5 348,243,381,276,4
/home/jovyan/yff/dataset/deeppcb/VOCdevkit/VOC2007/JPEGImages/00041113.jpg 53,400,111,429,1 304,375,339,404,4 222,219,267,262,5 372,251,402,295,6 431,292,470,316,4 465,154,515,182,1 124,358,153,391,3
/home/jovyan/yff/dataset/deeppcb/VOCdevkit/VOC2007/JPEGImages/00041145.jpg 121,145,173,195,1 161,106,195,136,3 415,164,481,225,5 68,292,121,355,6 120,212,151,243,4 182,441,244,478,1 219,261,250,291,4 203,199,236,235,3
/home/jovyan/yff/dataset/deeppcb/VOCdevkit/VOC2007/JPEGImages/13000117.jpg 194,499,241,535,1 314,491,355,530,2 282,374,351,423,5 424,128,460,201,6 377,304,418,339,4 563,560,621,596,1 255,436,286,467,4 138,362,179,390,3 155,182,194,211,4
/home/jovyan/yff/dataset/deeppcb/VOCdevkit/VOC2007/JPEGImages/92000048.jpg 97,436,199,498,1 142,387,193,425,4 30,319,68,357,4 202,271,245,315,6
/home/jovyan/yff/dataset/deeppcb/VOCdevkit/VOC2007/JPEGImages/77000101.jpg 358,316,453,355,2 276,269,312,301,4 340,443,384,493,5 323,232,358,263,6
/home/jovyan/yff/dataset/deeppcb/VOCdevkit/VOC2007/JPEGImages/44000090.jpg 39,491,81,523,3 526,439,553,485,1 546,326,591,384,1 597,402,623,476,2 462,420,494,460,3 401,517,439,552,4 305,0,333,40,5 271,0,303,24,6
/home/jovyan/yff/dataset/deeppcb/VOCdevkit/VOC2007/JPEGImages/00041033.jpg 172,390,222,447,1 13,366,44,406,2 258,420,290,452,4 345,408,401,436,6 192,231,225,288,5 424,359,466,393,4
/home/jovyan/yff/dataset/deeppcb/VOCdevkit/VOC2007/JPEGImages/20085248.jpg 80,411,111,444,1 440,344,482,373,1 518,316,574,349,2 338,341,389,375,2 39,381,67,417,3 570,334,608,368,3 247,194,284,227,4 315,238,348,263,4 348,86,380,122,5 12,393,41,423,6
/home/jovyan/yff/dataset/deeppcb/VOCdevkit/VOC2007/JPEGImages/20085184.jpg 207,258,241,288,1 234,309,266,342,1 427,82,473,107,2 362,197,394,229,3 511,200,544,224,3 412,303,438,331,4 282,163,314,198,5 118,188,149,215,6
/home/jovyan/yff/dataset/deeppcb/VOCdevkit/VOC2007/JPEGImages/77000102.jpg 240,390,278,426,1 188,200,225,247,2 321,140,354,164,3 545,367,576,413,5 481,461,521,504,6
/home/jovyan/yff/dataset/deeppcb/VOCdevkit/VOC2007/JPEGImages/12300066.jpg 191,283,249,324,1 152,71,198,99,2 352,355,383,382,3 250,437,280,479,5 406,492,447,530,6
/home/jovyan/yff/dataset/deeppcb/VOCdevkit/VOC2007/JPEGImages/12100028.jpg 107,256,144,288,1 312,252,345,282,3 296,502,344,534,4 498,296,533,334,5 349,49,380,78,1
/home/jovyan/yff/dataset/deeppcb/VOCdevkit/VOC2007/JPEGImages/77000048.jpg 377,452,408,507,1 458,461,498,496,3 210,385,248,417,5 287,164,323,200,6 108,122,142,156,4 60,387,100,420,1
/home/jovyan/yff/dataset/deeppcb/VOCdevkit/VOC2007/JPEGImages/12100065.jpg 300,425,334,456,1 434,305,471,350,2 217,284,250,312,3 128,171,181,220,5 73,372,119,402,6 345,259,382,294,5
/home/jovyan/yff/dataset/deeppcb/VOCdevkit/VOC2007/JPEGImages/77000058.jpg 465,130,506,189,1 92,221,128,282,2 513,475,556,510,4 274,361,311,400,5
/home/jovyan/yff/dataset/deeppcb/VOCdevkit/VOC2007/JPEGImages/77000036.jpg 216,149,260,184,6 104,326,135,370,5 196,292,230,335,4 378,216,422,250,3 539,554,582,604,5
/home/jovyan/yff/dataset/deeppcb/VOCdevkit/VOC2007/JPEGImages/00041153.jpg 142,453,172,490,1 194,410,229,446,3 306,370,349,400,5 202,245,241,271,6 148,187,187,221,4 104,251,138,281,3 68,169,101,200,1
/home/jovyan/yff/dataset/deeppcb/VOCdevkit/VOC2007/JPEGImages/20085229.jpg 294,570,320,601,1 428,503,454,542,1 466,577,513,605,1 378,528,419,562,2 554,554,581,613,2 531,472,573,497,3 225,553,254,589,3 476,537,508,569,4 596,434,633,466,4 321,481,351,514,5 329,606,361,636,6
/home/jovyan/yff/dataset/deeppcb/VOCdevkit/VOC2007/JPEGImages/20085256.jpg 235,214,269,254,1 471,85,518,110,2 426,464,452,490,3 313,336,344,363,4 27,521,52,549,6 212,450,243,482,5 161,285,191,317,4 69,261,97,289,3 194,55,275,85,2
/home/jovyan/yff/dataset/deeppcb/VOCdevkit/VOC2007/JPEGImages/00041140.jpg 134,242,166,274,1 179,197,206,255,2 335,227,367,258,3 414,275,443,300,4 314,256,348,295,6 215,412,269,454,5 128,102,153,147,2 34,169,65,198,4
/home/jovyan/yff/dataset/deeppcb/VOCdevkit/VOC2007/JPEGImages/12100042.jpg 246,264,277,301,1 94,187,136,214,3 342,193,378,235,5 469,317,505,351,6 95,516,146,556,2 202,447,239,478,1
/home/jovyan/yff/dataset/deeppcb/VOCdevkit/VOC2007/JPEGImages/12100166.jpg 259,210,292,242,1 178,129,216,161,2 290,173,323,204,3 353,237,389,267,3 325,122,363,157,5 475,425,509,477,6
/home/jovyan/yff/dataset/deeppcb/VOCdevkit/VOC2007/JPEGImages/90100013.jpg 70,258,181,390,1 377,119,426,148,1 382,262,434,292,2 462,129,500,168,2 271,74,317,117,3 30,160,77,194,4 281,162,325,203,5 393,362,444,404,6 553,60,604,108,6
/home/jovyan/yff/dataset/deeppcb/VOCdevkit/VOC2007/JPEGImages/20085044.jpg 29,471,62,501,1 462,307,577,333,2 136,168,168,195,3 194,89,229,114,4 315,334,352,366,5 300,105,327,134,6 550,407,582,436,1 535,478,579,507,2 269,510,302,537,3
/home/jovyan/yff/dataset/deeppcb/VOCdevkit/VOC2007/JPEGImages/77000075.jpg 529,389,584,489,1 267,367,315,417,2 408,355,457,390,3 119,419,157,455,4 335,218,368,259,6
/home/jovyan/yff/dataset/deeppcb/VOCdevkit/VOC2007/JPEGImages/12300119.jpg 98,50,136,82,1 567,168,614,199,2 360,316,396,342,6 141,209,201,247,5 210,425,244,467,5 515,528,553,562,1
/home/jovyan/yff/dataset/deeppcb/VOCdevkit/VOC2007/JPEGImages/20085177.jpg 137,468,174,504,3 225,509,261,540,4 301,420,335,454,5 448,515,479,546,3 51,489,84,519,6
/home/jovyan/yff/dataset/deeppcb/VOCdevkit/VOC2007/JPEGImages/50600076.jpg 150,217,200,254,1 327,245,372,284,1 348,133,374,175,2 248,120,293,159,3 455,183,490,220,4 498,116,537,146,6
/home/jovyan/yff/dataset/deeppcb/VOCdevkit/VOC2007/JPEGImages/44000078.jpg 42,123,90,173,1 21,169,58,223,2 344,122,380,157,3 435,366,485,412,4 545,229,578,262,3 491,310,520,349,3 591,310,626,344,6
/home/jovyan/yff/dataset/deeppcb/VOCdevkit/VOC2007/JPEGImages/13000000.jpg 120,450,180,499,5 8,63,45,89,1 518,432,569,460,3 80,21,114,50,4 347,305,384,333,5 515,490,548,521,6 531,558,567,589,6
/home/jovyan/yff/dataset/deeppcb/VOCdevkit/VOC2007/JPEGImages/44000012.jpg 334,124,382,154,1 406,341,459,386,1 385,410,435,434,2 557,243,579,293,2 514,232,543,255,3 301,305,328,332,3 406,141,436,178,4 462,43,507,72,4 225,68,259,102,5 572,33,606,67,6
/home/jovyan/yff/dataset/deeppcb/VOCdevkit/VOC2007/JPEGImages/50600016.jpg 38,314,69,342,1 46,163,84,188,2 224,173,255,202,3 265,209,305,237,5 355,255,382,291,6
/home/jovyan/yff/dataset/deeppcb/VOCdevkit/VOC2007/JPEGImages/20085213.jpg 313,233,346,259,1 474,465,507,494,1 401,286,435,322,1 481,421,535,449,2 482,119,515,143,2 26,137,56,162,3 589,65,621,95,4 101,502,127,534,6
/home/jovyan/yff/dataset/deeppcb/VOCdevkit/VOC2007/JPEGImages/20085128.jpg 350,399,388,429,1 450,247,505,273,2 84,243,135,279,2 516,514,551,543,1 266,166,295,195,6 178,242,213,275,5 219,397,250,425,3 184,577,216,603,3 37,569,64,599,3
/home/jovyan/yff/dataset/deeppcb/VOCdevkit/VOC2007/JPEGImages/12100026.jpg 225,277,259,311,1 139,410,189,440,2 129,311,168,337,2 413,281,441,318,4 200,563,225,604,6 346,392,395,439,5 215,408,252,436,3
/home/jovyan/yff/dataset/deeppcb/VOCdevkit/VOC2007/JPEGImages/20085309.jpg 105,125,142,153,1 46,40,78,79,2 357,338,386,364,3 275,475,308,509,4 378,416,407,444,5 396,344,428,370,6 548,284,582,315,1 431,537,468,569,1 241,284,276,313,4
/home/jovyan/yff/dataset/deeppcb/VOCdevkit/VOC2007/JPEGImages/77000062.jpg 307,399,363,437,2 388,500,423,527,3 359,431,395,470,4 316,246,349,295,6
/home/jovyan/yff/dataset/deeppcb/VOCdevkit/VOC2007/JPEGImages/92000024.jpg 76,376,149,418,1 189,440,270,503,1 273,387,305,421,4 204,219,251,269,5 341,333,368,367,6 343,491,423,531,1
/home/jovyan/yff/dataset/deeppcb/VOCdevkit/VOC2007/JPEGImages/13000148.jpg 187,241,229,272,3 432,189,469,217,4 351,173,391,213,6 323,482,353,526,3
/home/jovyan/yff/dataset/deeppcb/VOCdevkit/VOC2007/JPEGImages/20085103.jpg 81,107,117,143,1 165,154,192,191,2 132,105,163,133,3 392,102,426,129,4 110,127,142,158,5 103,63,131,94,6 478,132,507,161,5 535,123,567,152,4 279,85,310,111,3 413,167,447,203,1
/home/jovyan/yff/dataset/deeppcb/VOCdevkit/VOC2007/JPEGImages/12300124.jpg 207,195,244,223,1 284,196,318,222,1 276,320,309,351,2 313,380,342,409,3 133,392,169,427,4 68,342,113,389,5 418,323,454,362,6
/home/jovyan/yff/dataset/deeppcb/VOCdevkit/VOC2007/JPEGImages/00041088.jpg 252,203,299,234,1 112,158,167,200,2 272,357,308,389,3 347,459,378,492,3 388,322,416,362,4 115,346,147,382,5 433,448,464,487,6 204,213,237,250,1
/home/jovyan/yff/dataset/deeppcb/VOCdevkit/VOC2007/JPEGImages/50600031.jpg 181,127,218,234,1 380,126,412,157,4 307,269,340,304,5 437,187,468,214,6
/home/jovyan/yff/dataset/deeppcb/VOCdevkit/VOC2007/JPEGImages/77000066.jpg 480,209,518,280,1 384,151,428,177,3 16,59,52,97,3 336,94,374,127,4 573,272,612,310,6
/home/jovyan/yff/dataset/deeppcb/VOCdevkit/VOC2007/JPEGImages/20085112.jpg 348,594,381,637,1 378,525,426,563,2 300,495,329,526,4 368,473,398,501,3 133,508,157,547,2 183,494,222,533,1
/home/jovyan/yff/dataset/deeppcb/VOCdevkit/VOC2007/JPEGImages/20085304.jpg 46,415,79,460,1 78,262,130,286,2 137,199,166,227,3 143,54,174,88,4 391,100,417,126,6 517,371,555,395,1 491,296,548,323,2 557,380,581,410,4
/home/jovyan/yff/dataset/deeppcb/VOCdevkit/VOC2007/JPEGImages/50600012.jpg 307,222,375,294,1 250,136,289,175,2 461,209,488,246,4 453,273,481,309,6 130,338,166,365,4
/home/jovyan/yff/dataset/deeppcb/VOCdevkit/VOC2007/JPEGImages/77000068.jpg 470,136,540,239,1 127,278,165,313,4 262,167,296,215,6
/home/jovyan/yff/dataset/deeppcb/VOCdevkit/VOC2007/JPEGImages/13000128.jpg 332,306,376,333,3 135,37,185,63,2 353,402,390,431,4 409,305,441,355,5
/home/jovyan/yff/dataset/deeppcb/VOCdevkit/VOC2007/JPEGImages/12100044.jpg 128,429,160,463,1 370,440,415,499,2 280,229,313,264,4 302,305,338,347,5 92,176,120,221,6 131,344,168,374,3 57,501,87,526,1
/home/jovyan/yff/dataset/deeppcb/VOCdevkit/VOC2007/JPEGImages/92000088.jpg 145,438,269,475,1 76,333,167,369,2 139,259,188,288,3 191,193,234,234,4 261,286,303,323,6
/home/jovyan/yff/dataset/deeppcb/VOCdevkit/VOC2007/JPEGImages/00041163.jpg 91,445,128,477,1 198,233,232,292,2 228,195,262,220,3 255,25,300,51,3 314,201,365,225,6 315,244,348,272,5 378,217,414,255,3
/home/jovyan/yff/dataset/deeppcb/VOCdevkit/VOC2007/JPEGImages/92000053.jpg 145,206,265,241,1 462,519,507,556,3 465,231,506,267,3 503,349,536,391,6 429,342,467,388,5
/home/jovyan/yff/dataset/deeppcb/VOCdevkit/VOC2007/JPEGImages/77000051.jpg 113,223,156,251,1 146,158,190,185,2 76,78,108,108,3 185,82,218,113,4 49,253,88,285,4 492,393,529,426,6 247,200,291,230,4
/home/jovyan/yff/dataset/deeppcb/VOCdevkit/VOC2007/JPEGImages/90100006.jpg 554,248,579,355,1 355,255,417,306,4 431,51,465,115,3 244,453,307,516,3 199,116,256,197,5 537,17,606,52,6
/home/jovyan/yff/dataset/deeppcb/VOCdevkit/VOC2007/JPEGImages/12100055.jpg 431,386,486,420,1 410,293,455,324,2 428,187,464,220,3 397,460,432,488,4 173,319,227,378,5 371,497,400,533,6 318,566,352,596,4
/home/jovyan/yff/dataset/deeppcb/VOCdevkit/VOC2007/JPEGImages/20085164.jpg 44,533,79,566,3 563,562,596,599,4 49,579,80,606,6
/home/jovyan/yff/dataset/deeppcb/VOCdevkit/VOC2007/JPEGImages/20085013.jpg 503,597,542,622,1 358,489,393,513,3 426,411,456,437,4 232,159,266,185,5 129,464,161,491,6
/home/jovyan/yff/dataset/deeppcb/VOCdevkit/VOC2007/JPEGImages/00041146.jpg 324,243,359,271,3 428,133,466,166,3 228,151,263,187,5 92,353,122,381,4 106,264,148,292,3 296,441,331,481,1 232,454,262,485,4 409,498,436,523,3
/home/jovyan/yff/dataset/deeppcb/VOCdevkit/VOC2007/JPEGImages/20085152.jpg 132,163,171,198,1 48,453,105,481,2 449,386,477,418,3 228,280,257,312,4 99,128,131,167,5 520,340,550,369,6 329,210,361,242,5 18,161,46,190,3 142,59,195,86,2
/home/jovyan/yff/dataset/deeppcb/VOCdevkit/VOC2007/JPEGImages/92000056.jpg 251,407,332,435,1 300,281,380,316,2 468,304,502,380,2 542,410,587,454,3 136,281,194,330,3 71,172,107,208,5 212,197,248,246,6 89,428,125,482,4 20,364,58,411,3
/home/jovyan/yff/dataset/deeppcb/VOCdevkit/VOC2007/JPEGImages/20085233.jpg 346,104,372,143,1 114,155,153,183,1 325,74,360,115,2 199,148,242,172,2 567,118,608,162,3 27,142,69,169,3 189,70,221,108,4 83,98,111,126,5 322,59,351,90,6
/home/jovyan/yff/dataset/deeppcb/VOCdevkit/VOC2007/JPEGImages/13000023.jpg 88,34,129,74,1 562,48,595,78,1 523,37,574,72,2 25,155,73,185,2 592,321,624,346,3 70,319,97,355,3 5,91,37,115,4 144,9,178,33,4 211,171,238,195,5 540,343,569,368,5 352,450,381,480,6 505,382,533,406,6
/home/jovyan/yff/dataset/deeppcb/VOCdevkit/VOC2007/JPEGImages/20085261.jpg 274,221,306,250,1 280,271,317,295,2 239,455,267,482,3 417,386,448,416,4 70,162,101,194,5 155,294,182,322,5 301,240,324,265,3
/home/jovyan/yff/dataset/deeppcb/VOCdevkit/VOC2007/JPEGImages/20085162.jpg 511,207,542,235,3 490,135,537,172,4 237,256,269,289,5 554,356,586,385,6
/home/jovyan/yff/dataset/deeppcb/VOCdevkit/VOC2007/JPEGImages/00041157.jpg 358,396,403,427,1 310,281,339,315,3 164,167,202,202,3 329,219,362,254,5 276,158,312,186,4
/home/jovyan/yff/dataset/deeppcb/VOCdevkit/VOC2007/JPEGImages/12100145.jpg 126,312,162,338,1 269,412,306,438,2 335,246,371,279,3 223,178,253,210,5 431,374,462,401,4 267,108,298,137,6 418,208,449,237,3 148,515,215,551,2
/home/jovyan/yff/dataset/deeppcb/VOCdevkit/VOC2007/JPEGImages/20085003.jpg 475,408,504,441,1 478,269,503,297,4 340,399,387,420,2 506,118,532,140,3 437,22,462,44,6 343,153,372,186,1 423,497,456,523,4 108,345,135,378,5
/home/jovyan/yff/dataset/deeppcb/VOCdevkit/VOC2007/JPEGImages/20085240.jpg 266,321,297,354,1 331,411,365,444,1 592,159,616,201,2 68,63,110,104,2 137,196,172,232,3 201,421,234,460,3 78,397,113,441,4 240,198,277,241,5 89,174,119,206,6
/home/jovyan/yff/dataset/deeppcb/VOCdevkit/VOC2007/JPEGImages/00041182.jpg 179,209,206,248,1 241,405,281,429,3 554,370,589,409,3 218,475,247,539,5 109,378,141,413,4 234,78,274,113,3 380,69,422,96,6
/home/jovyan/yff/dataset/deeppcb/VOCdevkit/VOC2007/JPEGImages/12300076.jpg 471,591,509,626,1 158,117,191,144,1 432,429,470,504,2 210,299,251,334,5 374,126,406,166,6
/home/jovyan/yff/dataset/deeppcb/VOCdevkit/VOC2007/JPEGImages/50600045.jpg 185,188,213,239,1 276,287,309,329,3 180,397,215,442,3 465,378,498,408,5 474,338,507,366,6
/home/jovyan/yff/dataset/deeppcb/VOCdevkit/VOC2007/JPEGImages/12300241.jpg 127,163,160,190,1 247,167,291,201,2 332,165,363,194,4 107,442,142,474,5 543,292,589,339,5 539,456,572,482,6
/home/jovyan/yff/dataset/deeppcb/VOCdevkit/VOC2007/JPEGImages/00041200.jpg 77,315,110,373,1 188,254,227,281,3 362,303,397,334,4 393,375,435,403,6 229,306,259,345,5
/home/jovyan/yff/dataset/deeppcb/VOCdevkit/VOC2007/JPEGImages/20085098.jpg 301,401,330,435,1 487,250,556,303,2 433,537,465,562,3 13,502,45,535,4 486,237,515,267,5 560,293,587,346,2
/home/jovyan/yff/dataset/deeppcb/VOCdevkit/VOC2007/JPEGImages/20085205.jpg 192,135,223,179,1 103,119,130,163,2 419,254,457,281,3 466,64,497,95,4 239,341,272,375,5 107,112,134,137,6 398,479,428,508,1 523,554,563,609,1
/home/jovyan/yff/dataset/deeppcb/VOCdevkit/VOC2007/JPEGImages/20085111.jpg 142,368,177,399,1 349,415,380,472,2 197,367,234,393,3 75,381,105,407,4 187,259,217,295,5 248,342,282,370,6 53,456,86,497,1
/home/jovyan/yff/dataset/deeppcb/VOCdevkit/VOC2007/JPEGImages/44000020.jpg 209,126,238,167,1 108,239,133,286,2 364,328,416,381,1 340,509,372,600,2 333,74,363,102,3 36,40,65,66,3 150,80,189,118,4 535,460,568,500,5 269,32,295,58,6
/home/jovyan/yff/dataset/deeppcb/VOCdevkit/VOC2007/JPEGImages/12300153.jpg 61,158,89,195,1 109,79,145,116,3 139,218,174,246,4 190,299,224,330,5 363,190,394,218,6 90,378,123,406,1 49,466,80,506,2 391,300,427,330,4
/home/jovyan/yff/dataset/deeppcb/VOCdevkit/VOC2007/JPEGImages/12300226.jpg 453,351,491,379,1 543,251,572,287,2 95,222,135,251,3 166,83,198,118,4 274,172,305,197,6 362,237,398,278,5 146,373,193,405,3
/home/jovyan/yff/dataset/deeppcb/VOCdevkit/VOC2007/JPEGImages/77000080.jpg 292,34,337,58,2 258,332,329,422,5
/home/jovyan/yff/dataset/deeppcb/VOCdevkit/VOC2007/JPEGImages/13000007.jpg 201,244,239,272,1 77,262,110,286,2 498,499,531,523,3 304,321,336,347,4 21,352,55,385,5 415,229,446,254,6 250,122,282,146,4
/home/jovyan/yff/dataset/deeppcb/VOCdevkit/VOC2007/JPEGImages/20085232.jpg 72,241,102,272,1 171,186,201,225,1 135,154,175,179,2 97,305,134,343,2 437,376,467,431,2 443,338,480,373,3 451,7,478,40,3 551,201,582,232,4 304,150,339,194,4 450,190,478,224,5 9,186,38,217,6
/home/jovyan/yff/dataset/deeppcb/VOCdevkit/VOC2007/JPEGImages/20085115.jpg 199,362,231,388,1 356,285,405,319,2 204,124,239,153,4 195,251,226,286,5 84,414,114,440,6 565,150,601,178,1 597,149,631,180,1
/home/jovyan/yff/dataset/deeppcb/VOCdevkit/VOC2007/JPEGImages/20085050.jpg 82,376,115,402,1 101,117,135,164,1 572,222,604,254,3 513,536,547,575,5 576,149,607,177,6 260,353,294,382,4 91,177,127,205,4 17,330,52,358,1 109,77,153,103,2 289,131,346,174,2
/home/jovyan/yff/dataset/deeppcb/VOCdevkit/VOC2007/JPEGImages/12100175.jpg 328,293,389,332,1 194,149,233,204,3 100,277,136,313,5 264,98,312,143,6 208,391,238,421,5 560,267,603,328,1
/home/jovyan/yff/dataset/deeppcb/VOCdevkit/VOC2007/JPEGImages/13000126.jpg 74,258,105,304,1 188,247,216,282,2 212,145,246,174,4 255,207,307,245,5 287,488,317,516,6 478,383,509,409,3
/home/jovyan/yff/dataset/deeppcb/VOCdevkit/VOC2007/JPEGImages/77000069.jpg 564,122,619,153,1 347,156,386,184,3 560,374,602,425,5 477,270,509,309,6
/home/jovyan/yff/dataset/deeppcb/VOCdevkit/VOC2007/JPEGImages/20085271.jpg 175,242,210,276,1 396,359,422,387,3 188,189,223,215,4 257,136,292,167,5 204,89,234,117,6 68,273,108,298,4 314,270,341,295,6 519,357,545,388,3 76,430,111,456,1
/home/jovyan/yff/dataset/deeppcb/VOCdevkit/VOC2007/JPEGImages/92000016.jpg 296,369,381,402,1 64,64,146,94,2 132,398,234,428,2 249,239,286,272,4 407,274,439,306,3 492,171,524,203,3 388,192,433,239,5 512,285,550,332,6
/home/jovyan/yff/dataset/deeppcb/VOCdevkit/VOC2007/JPEGImages/12100123.jpg 326,267,386,314,1 92,82,123,178,2 201,172,239,203,4 221,101,249,133,6
/home/jovyan/yff/dataset/deeppcb/VOCdevkit/VOC2007/JPEGImages/20085165.jpg 47,96,84,131,3 572,113,611,141,4 169,188,205,220,5
/home/jovyan/yff/dataset/deeppcb/VOCdevkit/VOC2007/JPEGImages/00041003.jpg 335,265,374,330,1 453,270,484,301,3 433,404,464,439,3 208,490,242,526,5 232,84,262,109,6 510,95,539,124,6
/home/jovyan/yff/dataset/deeppcb/VOCdevkit/VOC2007/JPEGImages/20085009.jpg 270,390,295,435,2 534,408,594,445,2 447,269,481,296,3 404,340,429,371,4 531,259,559,290,4 333,98,357,123,6 458,496,488,520,6
/home/jovyan/yff/dataset/deeppcb/VOCdevkit/VOC2007/JPEGImages/20085022.jpg 568,186,590,211,1 575,472,604,492,1 584,590,617,611,2 547,172,568,192,3 519,368,547,392,4 403,458,433,485,5 168,289,195,313,6
/home/jovyan/yff/dataset/deeppcb/VOCdevkit/VOC2007/JPEGImages/92000049.jpg 123,270,226,336,1 115,156,201,189,2 32,116,69,167,4 220,74,254,113,5 135,394,170,427,6
/home/jovyan/yff/dataset/deeppcb/VOCdevkit/VOC2007/JPEGImages/20085019.jpg 521,274,545,297,1 497,374,521,398,1 539,13,584,36,2 502,526,539,561,2 525,450,545,470,3 123,339,152,365,5 616,541,639,566,6 481,131,517,154,4
/home/jovyan/yff/dataset/deeppcb/VOCdevkit/VOC2007/JPEGImages/20085104.jpg 454,468,490,506,1 192,397,221,433,2 321,403,349,433,4 311,431,346,461,5 429,403,460,429,4 224,460,255,519,2 185,438,214,470,5 89,369,123,399,1
/home/jovyan/yff/dataset/deeppcb/VOCdevkit/VOC2007/JPEGImages/12300134.jpg 420,203,458,231,1 308,277,343,300,3 388,279,433,318,5 485,403,526,438,6 63,402,96,435,2 224,170,265,201,1
/home/jovyan/yff/dataset/deeppcb/VOCdevkit/VOC2007/JPEGImages/00041092.jpg 185,346,221,381,1 329,507,357,557,2 172,535,209,568,3 355,151,406,189,6 296,256,333,296,5 498,164,534,194,3 335,195,367,227,4
/home/jovyan/yff/dataset/deeppcb/VOCdevkit/VOC2007/JPEGImages/50600063.jpg 208,41,249,79,1 346,24,392,63,2 423,104,459,131,3 109,170,148,198,4
/home/jovyan/yff/dataset/deeppcb/VOCdevkit/VOC2007/JPEGImages/12100014.jpg 257,346,295,380,1 191,249,231,282,2 148,185,183,214,3 32,332,62,361,6 133,484,168,521,5 225,500,255,554,2
/home/jovyan/yff/dataset/deeppcb/VOCdevkit/VOC2007/JPEGImages/00041208.jpg 266,113,312,169,1 139,114,176,147,3 55,93,87,140,2 175,81,207,114,4
/home/jovyan/yff/dataset/deeppcb/VOCdevkit/VOC2007/JPEGImages/77000077.jpg 384,401,418,428,3 434,317,479,350,5 349,497,378,549,6
/home/jovyan/yff/dataset/deeppcb/VOCdevkit/VOC2007/JPEGImages/44000093.jpg 506,307,530,353,1 497,437,535,501,1 553,560,591,599,2 460,350,488,474,2 542,242,579,279,3 68,375,110,423,4 288,418,324,453,5 52,415,81,444,6 9,511,40,550,6
/home/jovyan/yff/dataset/deeppcb/VOCdevkit/VOC2007/JPEGImages/20085160.jpg 501,284,632,316,1 509,475,538,502,3 334,326,366,360,5 559,518,592,548,6
/home/jovyan/yff/dataset/deeppcb/VOCdevkit/VOC2007/JPEGImages/20085027.jpg 0,324,33,362,1 235,575,287,613,2 589,50,625,78,3 4,427,34,458,4 167,353,205,387,5 583,473,626,506,6
/home/jovyan/yff/dataset/deeppcb/VOCdevkit/VOC2007/JPEGImages/12100167.jpg 183,315,215,339,1 190,217,237,271,2 245,215,276,244,3 206,141,241,170,4 26,43,74,86,5 386,188,420,213,4 180,505,220,538,3 125,425,156,451,1
/home/jovyan/yff/dataset/deeppcb/VOCdevkit/VOC2007/JPEGImages/50600065.jpg 224,236,273,267,1 195,164,233,191,4 100,198,128,233,6 218,113,251,143,4 492,219,557,253,2
/home/jovyan/yff/dataset/deeppcb/VOCdevkit/VOC2007/JPEGImages/13000120.jpg 308,403,346,437,1 336,223,390,262,2 441,371,472,402,3 140,95,177,127,5 83,143,116,178,4 202,360,235,384,3
/home/jovyan/yff/dataset/deeppcb/VOCdevkit/VOC2007/JPEGImages/00041001.jpg 540,140,571,182,1 342,492,375,521,3 295,353,337,385,4 243,182,276,220,5 207,306,244,331,6 459,73,490,103,3
/home/jovyan/yff/dataset/deeppcb/VOCdevkit/VOC2007/JPEGImages/00041048.jpg 351,374,382,405,1 329,171,360,200,2 182,186,220,215,3 415,286,443,316,4 530,311,563,350,5 152,273,182,310,6 272,362,305,391,4 240,89,276,113,3
/home/jovyan/yff/dataset/deeppcb/VOCdevkit/VOC2007/JPEGImages/12300063.jpg 55,388,174,425,1 205,496,243,523,3 111,184,146,224,6 264,210,300,245,5
/home/jovyan/yff/dataset/deeppcb/VOCdevkit/VOC2007/JPEGImages/00041002.jpg 186,603,291,631,2 325,226,358,252,4 508,227,536,262,6 106,262,132,296,6 152,394,189,422,4 316,464,354,498,5 102,450,128,482,6
/home/jovyan/yff/dataset/deeppcb/VOCdevkit/VOC2007/JPEGImages/20085303.jpg 287,421,331,446,1 151,466,184,503,2 155,201,202,237,2 17,126,44,151,3 402,323,432,357,5 297,497,336,532,1 66,328,110,360,2
/home/jovyan/yff/dataset/deeppcb/VOCdevkit/VOC2007/JPEGImages/13000057.jpg 228,343,266,373,1 267,291,331,321,2 265,267,303,296,4 187,240,226,289,5 117,375,169,422,5 499,266,529,305,6 343,371,376,397,3
/home/jovyan/yff/dataset/deeppcb/VOCdevkit/VOC2007/JPEGImages/00041184.jpg 45,301,86,338,1 15,442,46,487,2 138,405,176,442,3 342,201,377,235,4 471,208,508,243,5 350,241,396,269,6 408,369,442,412,5
/home/jovyan/yff/dataset/deeppcb/VOCdevkit/VOC2007/JPEGImages/50600075.jpg 252,245,293,285,1 205,167,249,198,2 312,186,345,216,3 431,239,464,269,4 323,371,355,399,6
/home/jovyan/yff/dataset/deeppcb/VOCdevkit/VOC2007/JPEGImages/50600069.jpg 187,207,239,251,1 214,306,271,338,3 397,224,422,259,4 351,99,384,131,6 119,243,148,280,4
/home/jovyan/yff/dataset/deeppcb/VOCdevkit/VOC2007/JPEGImages/12100137.jpg 158,55,199,82,1 137,200,176,234,3 171,426,215,453,5 363,362,396,389,3 499,337,533,373,6 364,450,397,482,4 398,238,438,279,5
/home/jovyan/yff/dataset/deeppcb/VOCdevkit/VOC2007/JPEGImages/20085010.jpg 271,512,295,556,2 457,349,483,373,3 440,516,473,547,3 193,564,225,589,4 260,301,285,334,4 201,122,227,150,5 92,480,121,506,5 497,447,522,470,6
/home/jovyan/yff/dataset/deeppcb/VOCdevkit/VOC2007/JPEGImages/12300137.jpg 254,280,289,306,1 191,241,226,279,2 389,276,426,307,3 448,229,477,260,6 312,456,354,496,5
/home/jovyan/yff/dataset/deeppcb/VOCdevkit/VOC2007/JPEGImages/13000058.jpg 235,245,269,269,1 310,271,345,296,2 340,294,369,319,3 398,190,428,220,5 190,173,221,215,6 121,429,149,456,4 193,506,226,531,1 280,515,306,540,3 241,344,267,373,3
/home/jovyan/yff/dataset/deeppcb/VOCdevkit/VOC2007/JPEGImages/92000058.jpg 338,413,427,449,1 188,247,281,288,2 91,140,128,183,4 497,230,531,266,6
/home/jovyan/yff/dataset/deeppcb/VOCdevkit/VOC2007/JPEGImages/77000030.jpg 275,358,328,387,2 366,252,393,313,2 209,218,241,249,4 545,65,576,102,5 76,328,112,362,6 141,553,190,589,2 207,420,241,456,3
/home/jovyan/yff/dataset/deeppcb/VOCdevkit/VOC2007/JPEGImages/20085105.jpg 329,85,363,112,1 324,308,381,338,2 380,374,411,405,3 377,263,409,295,4 126,372,155,398,6 78,296,111,324,4 314,551,343,578,3 61,412,99,437,2
/home/jovyan/yff/dataset/deeppcb/VOCdevkit/VOC2007/JPEGImages/20085242.jpg 305,457,344,497,1 114,534,144,573,1 203,554,233,615,2 460,443,494,488,2 503,531,536,561,3 202,467,252,503,4 321,399,352,435,5
/home/jovyan/yff/dataset/deeppcb/VOCdevkit/VOC2007/JPEGImages/92000001.jpg 430,332,514,375,1 200,355,303,406,2 87,263,143,318,3 27,398,61,446,5 336,290,375,323,6 371,131,418,172,4 433,449,469,479,3
/home/jovyan/yff/dataset/deeppcb/VOCdevkit/VOC2007/JPEGImages/20085292.jpg 289,178,322,209,1 463,126,516,151,2 407,384,432,412,3 296,21,323,47,3 199,184,227,212,4 526,327,551,352,3 302,221,335,255,5
/home/jovyan/yff/dataset/deeppcb/VOCdevkit/VOC2007/JPEGImages/12100032.jpg 167,276,194,309,1 127,188,160,228,2 19,255,53,291,3 59,431,102,464,4 292,280,325,320,5 445,401,478,440,6 506,151,545,194,5 526,432,556,458,6
/home/jovyan/yff/dataset/deeppcb/VOCdevkit/VOC2007/JPEGImages/44000037.jpg 201,170,247,211,1 167,240,226,273,2 307,345,334,383,3 352,250,380,293,4 113,416,146,452,5 295,73,333,103,6
/home/jovyan/yff/dataset/deeppcb/VOCdevkit/VOC2007/JPEGImages/12300221.jpg 281,337,316,364,1 388,312,427,338,2 247,171,285,204,4 214,47,251,90,5 97,142,138,171,6 91,372,125,406,3
/home/jovyan/yff/dataset/deeppcb/VOCdevkit/VOC2007/JPEGImages/44000059.jpg 66,132,93,182,1 493,277,544,302,1 409,112,433,158,2 214,288,256,372,2 206,179,237,211,3 117,69,156,102,4 530,241,566,289,5 482,112,521,156,6
/home/jovyan/yff/dataset/deeppcb/VOCdevkit/VOC2007/JPEGImages/20085239.jpg 274,125,303,162,1 281,293,320,317,1 563,126,592,165,1 317,293,362,321,2 349,71,388,101,2 183,372,221,405,3 336,487,382,520,4 496,401,525,434,5 308,377,341,416,6
/home/jovyan/yff/dataset/deeppcb/VOCdevkit/VOC2007/JPEGImages/00041166.jpg 258,229,313,258,1 161,213,204,242,3 310,72,347,99,3 415,53,441,96,3 403,135,438,161,3 536,494,588,519,2 111,487,149,515,5 563,427,602,462,5
/home/jovyan/yff/dataset/deeppcb/VOCdevkit/VOC2007/JPEGImages/90100077.jpg 344,400,377,430,1 41,128,67,159,2 151,91,180,121,3 208,444,243,475,4 198,524,235,556,1
/home/jovyan/yff/dataset/deeppcb/VOCdevkit/VOC2007/JPEGImages/20085001.jpg 335,208,364,233,3 429,132,458,159,4 71,149,96,172,5 323,26,350,60,6 585,284,610,310,3 424,346,449,369,6 80,572,105,596,5
/home/jovyan/yff/dataset/deeppcb/VOCdevkit/VOC2007/JPEGImages/77000079.jpg 225,490,260,526,1 273,607,351,636,2 470,146,496,189,4 491,109,515,143,4 517,228,568,279,6 359,60,408,114,6 222,148,271,187,5
/home/jovyan/yff/dataset/deeppcb/VOCdevkit/VOC2007/JPEGImages/13000059.jpg 279,204,315,229,1 252,129,305,157,2 183,149,213,181,4 111,179,146,209,4 448,200,496,236,5 185,480,219,512,6 95,421,129,454,4 194,366,229,391,3 86,302,135,334,2
/home/jovyan/yff/dataset/deeppcb/VOCdevkit/VOC2007/JPEGImages/12300228.jpg 501,297,539,323,1 513,146,546,176,2 218,157,254,186,3 168,323,197,353,4 160,401,190,427,6
/home/jovyan/yff/dataset/deeppcb/VOCdevkit/VOC2007/JPEGImages/90100056.jpg 124,440,211,492,1 127,322,165,358,3 257,291,287,325,4 310,137,357,187,5 255,429,298,489,6
/home/jovyan/yff/dataset/deeppcb/VOCdevkit/VOC2007/JPEGImages/13000073.jpg 443,386,485,417,1 375,287,416,315,2 312,225,345,251,3 73,312,108,356,5 69,98,98,132,6 55,241,95,278,5
/home/jovyan/yff/dataset/deeppcb/VOCdevkit/VOC2007/JPEGImages/12100181.jpg 356,284,387,314,1 306,210,334,244,3 116,180,150,213,5 297,356,329,389,6 257,403,289,433,4
/home/jovyan/yff/dataset/deeppcb/VOCdevkit/VOC2007/JPEGImages/13000091.jpg 220,304,264,351,1 268,222,317,251,1 421,275,457,304,3 195,231,232,264,5 309,423,346,464,6 163,287,199,314,4 309,372,352,399,3 499,338,532,382,5
/home/jovyan/yff/dataset/deeppcb/VOCdevkit/VOC2007/JPEGImages/20085208.jpg 64,525,174,554,2 202,469,232,498,3 32,471,60,506,3 383,489,413,526,4 70,556,101,581,4 236,377,271,409,5 216,551,256,587,6 422,563,453,593,6
/home/jovyan/yff/dataset/deeppcb/VOCdevkit/VOC2007/JPEGImages/92000115.jpg 208,191,293,241,1 76,244,120,284,3 132,490,183,525,5 468,496,515,542,5 364,382,394,412,6 456,110,498,152,4 510,283,569,315,3
/home/jovyan/yff/dataset/deeppcb/VOCdevkit/VOC2007/JPEGImages/50600033.jpg 218,340,265,378,1 95,212,145,245,2 291,266,350,301,2 216,508,255,542,3 447,186,481,217,6
/home/jovyan/yff/dataset/deeppcb/VOCdevkit/VOC2007/JPEGImages/92000084.jpg 302,382,385,420,1 73,296,179,339,2 186,253,249,301,3 181,425,215,463,4 285,308,319,341,6
/home/jovyan/yff/dataset/deeppcb/VOCdevkit/VOC2007/JPEGImages/12100178.jpg 471,244,508,278,1 271,202,309,234,3 283,340,317,367,4 95,176,138,201,5 161,324,200,355,4 223,251,261,280,3 394,476,430,544,1
/home/jovyan/yff/dataset/deeppcb/VOCdevkit/VOC2007/JPEGImages/90100020.jpg 72,230,105,263,1 470,198,512,252,1 265,55,297,89,2 153,69,178,112,2 462,83,510,114,3 438,481,475,514,3 188,342,212,366,5 138,399,169,431,6
/home/jovyan/yff/dataset/deeppcb/VOCdevkit/VOC2007/JPEGImages/20085284.jpg 376,243,409,277,1 312,162,336,205,2 398,220,428,246,3 388,581,414,606,3 239,296,267,327,4 48,271,77,302,5 596,125,620,153,6
/home/jovyan/yff/dataset/deeppcb/VOCdevkit/VOC2007/JPEGImages/13000139.jpg 315,301,351,333,1 219,391,262,421,2 150,311,189,342,3 244,190,280,217,3 181,330,217,366,5 475,197,506,227,6 158,248,193,275,4
/home/jovyan/yff/dataset/deeppcb/VOCdevkit/VOC2007/JPEGImages/00041000.jpg 466,441,493,470,3 454,300,493,396,2 331,248,364,283,4 221,314,253,350,4 151,149,182,175,5 492,28,525,55,6 424,24,461,53,6 250,341,278,370,6 539,259,592,316,1 89,469,127,497,5
/home/jovyan/yff/dataset/deeppcb/VOCdevkit/VOC2007/JPEGImages/12100035.jpg 337,356,373,380,2 179,367,208,393,1 151,214,185,243,6 68,396,102,427,4 378,446,419,484,5 522,367,556,397,4 453,528,484,559,3
/home/jovyan/yff/dataset/deeppcb/VOCdevkit/VOC2007/JPEGImages/00041143.jpg 238,124,273,158,1 131,157,165,188,3 113,346,143,382,4 337,396,378,430,5 94,424,129,463,6 444,236,482,273,4 304,115,331,150,4
/home/jovyan/yff/dataset/deeppcb/VOCdevkit/VOC2007/JPEGImages/13000163.jpg 29,211,109,247,2 99,87,132,122,4 34,338,66,389,5 169,392,218,425,6
/home/jovyan/yff/dataset/deeppcb/VOCdevkit/VOC2007/JPEGImages/00041080.jpg 435,453,466,486,1 166,407,226,437,2 90,435,128,463,4 227,394,257,433,6 103,271,154,314,5 144,515,172,549,4 268,569,305,599,1
/home/jovyan/yff/dataset/deeppcb/VOCdevkit/VOC2007/JPEGImages/13000006.jpg 527,205,566,265,3 211,200,250,228,2 52,202,83,228,3 334,145,369,175,3 248,77,282,102,4 302,179,337,211,5 487,226,518,256,6
/home/jovyan/yff/dataset/deeppcb/VOCdevkit/VOC2007/JPEGImages/00041188.jpg 190,459,235,516,1 75,488,104,536,2 455,555,491,585,3 372,426,412,468,4 296,283,332,328,5 166,411,204,436,6 149,584,189,613,4
/home/jovyan/yff/dataset/deeppcb/VOCdevkit/VOC2007/JPEGImages/13000179.jpg 492,579,536,623,5 487,501,528,530,1 224,254,264,284,3 263,100,298,143,6
/home/jovyan/yff/dataset/deeppcb/VOCdevkit/VOC2007/JPEGImages/77000073.jpg 69,515,133,545,1 350,85,386,126,2 176,187,226,268,5 270,138,305,182,6
/home/jovyan/yff/dataset/deeppcb/VOCdevkit/VOC2007/JPEGImages/13000076.jpg 288,313,357,356,1 306,425,336,509,2 359,379,399,411,3 262,246,305,277,4 209,152,249,187,4 100,341,149,388,5 351,539,387,574,6
/home/jovyan/yff/dataset/deeppcb/VOCdevkit/VOC2007/JPEGImages/50600049.jpg 43,325,78,362,1 130,139,171,179,2 213,347,254,372,4 252,248,284,279,6 212,438,238,467,5 371,388,405,420,2 465,349,498,382,3
/home/jovyan/yff/dataset/deeppcb/VOCdevkit/VOC2007/JPEGImages/12100176.jpg 189,300,232,339,1 204,190,238,220,4 236,90,266,120,4 90,74,134,120,5 58,258,93,291,6 207,472,237,501,4
/home/jovyan/yff/dataset/deeppcb/VOCdevkit/VOC2007/JPEGImages/20085194.jpg 273,146,304,175,1 282,99,321,123,2 479,134,509,159,3 113,114,153,148,5 112,39,144,67,6 269,116,299,144,4 301,189,329,225,4 373,172,419,206,1
/home/jovyan/yff/dataset/deeppcb/VOCdevkit/VOC2007/JPEGImages/90100004.jpg 219,81,323,157,1 459,82,545,129,1 377,423,445,466,2 443,395,485,439,3 547,420,606,450,3 291,5,336,46,4 41,65,89,115,5 559,16,587,57,6
/home/jovyan/yff/dataset/deeppcb/VOCdevkit/VOC2007/JPEGImages/20085082.jpg 357,165,391,196,1 404,164,451,192,2 464,223,496,247,4 118,407,154,443,5 423,588,455,613,6 278,40,323,64,2 37,335,68,364,1 108,328,143,354,4
/home/jovyan/yff/dataset/deeppcb/VOCdevkit/VOC2007/JPEGImages/44000097.jpg 311,290,356,318,1 410,61,465,86,2 523,89,555,135,3 70,58,130,94,4 344,160,390,197,5 409,238,432,282,3 569,26,596,64,6
/home/jovyan/yff/dataset/deeppcb/VOCdevkit/VOC2007/JPEGImages/13000151.jpg 218,279,258,315,3 414,81,524,111,2 356,272,396,304,4 269,222,305,260,5 449,381,482,418,6
/home/jovyan/yff/dataset/deeppcb/VOCdevkit/VOC2007/JPEGImages/00041065.jpg 191,312,227,343,1 294,351,335,389,2 147,466,185,496,3 221,523,264,554,4 464,187,500,224,5 216,218,242,252,6 154,78,192,102,6 60,103,94,131,4
/home/jovyan/yff/dataset/deeppcb/VOCdevkit/VOC2007/JPEGImages/12100061.jpg 107,305,165,346,1 212,235,251,262,3 149,127,180,153,5 112,97,137,128,6 166,445,208,483,5
/home/jovyan/yff/dataset/deeppcb/VOCdevkit/VOC2007/JPEGImages/44000094.jpg 75,154,125,191,1 396,180,484,205,1 411,385,469,421,2 525,228,554,263,3 97,33,130,73,4 568,52,606,82,5 508,66,533,102,6
/home/jovyan/yff/dataset/deeppcb/VOCdevkit/VOC2007/JPEGImages/77000099.jpg 323,444,380,472,1 203,514,244,560,2 204,214,237,249,3 173,81,220,116,6 183,171,231,206,5
/home/jovyan/yff/dataset/deeppcb/VOCdevkit/VOC2007/JPEGImages/50600027.jpg 95,299,137,340,1 189,202,225,243,2 59,191,91,233,3 277,283,322,313,5 446,164,470,195,6
/home/jovyan/yff/dataset/deeppcb/VOCdevkit/VOC2007/JPEGImages/92000070.jpg 237,417,353,460,1 157,276,196,314,3 329,177,369,216,4 265,104,298,134,6 122,153,199,187,1 413,529,442,564,6
/home/jovyan/yff/dataset/deeppcb/VOCdevkit/VOC2007/JPEGImages/00041119.jpg 157,129,199,159,1 345,160,388,186,2 164,215,194,244,4 122,408,153,446,4 203,278,242,311,4 449,263,479,299,2 455,198,482,224,3
/home/jovyan/yff/dataset/deeppcb/VOCdevkit/VOC2007/JPEGImages/12100038.jpg 273,247,312,276,1 500,244,535,293,2 181,333,217,361,3 200,169,232,203,4 105,34,145,76,5 112,277,141,309,6
/home/jovyan/yff/dataset/deeppcb/VOCdevkit/VOC2007/JPEGImages/13000200.jpg 143,342,178,368,3 91,503,128,535,3 274,292,316,324,5 83,171,122,223,6 152,267,183,291,4 328,180,372,219,5
/home/jovyan/yff/dataset/deeppcb/VOCdevkit/VOC2007/JPEGImages/12100015.jpg 305,380,342,406,1 448,211,483,241,2 309,189,341,217,6 168,289,204,327,5 129,234,161,259,4 356,122,392,153,1
/home/jovyan/yff/dataset/deeppcb/VOCdevkit/VOC2007/JPEGImages/77000072.jpg 369,438,404,475,4 448,380,485,413,6 390,241,456,303,5
/home/jovyan/yff/dataset/deeppcb/VOCdevkit/VOC2007/JPEGImages/20085226.jpg 355,104,384,135,1 167,187,199,232,1 46,359,87,387,2 163,362,188,414,2 139,138,170,168,3 282,159,306,196,3 232,189,263,220,4 545,228,580,255,4 471,392,500,418,5 313,394,342,424,6
/home/jovyan/yff/dataset/deeppcb/VOCdevkit/VOC2007/JPEGImages/00041214.jpg 327,35,362,98,1 282,263,322,292,3 363,247,410,281,3 83,247,127,276,6 139,196,176,238,3
/home/jovyan/yff/dataset/deeppcb/VOCdevkit/VOC2007/JPEGImages/00041206.jpg 165,191,202,221,1 147,115,193,143,2 106,70,141,99,3 312,41,345,74,4 379,228,411,265,5
/home/jovyan/yff/dataset/deeppcb/VOCdevkit/VOC2007/JPEGImages/12000038.jpg 256,230,300,263,1 28,347,69,380,2 300,328,333,366,2 173,364,208,401,3 102,337,149,385,5 198,113,234,151,6 11,174,49,205,4 408,226,450,257,2
/home/jovyan/yff/dataset/deeppcb/VOCdevkit/VOC2007/JPEGImages/00041116.jpg 80,304,137,340,1 317,142,340,172,3 323,424,360,458,4 379,462,408,508,6 54,479,97,504,3 431,371,466,400,4 507,96,537,146,1 141,175,174,210,5 413,262,443,294,6
/home/jovyan/yff/dataset/deeppcb/VOCdevkit/VOC2007/JPEGImages/12300152.jpg 84,323,115,354,1 109,158,142,193,2 273,276,311,304,4 427,307,462,334,4 437,160,473,192,6 205,148,253,183,5 80,508,117,538,1
/home/jovyan/yff/dataset/deeppcb/VOCdevkit/VOC2007/JPEGImages/13000093.jpg 295,269,352,300,1 324,510,368,539,2 152,437,180,461,3 156,457,193,482,4 317,372,362,398,4 222,343,252,373,5 211,479,251,519,6 415,317,466,347,1 420,242,452,268,3
/home/jovyan/yff/dataset/deeppcb/VOCdevkit/VOC2007/JPEGImages/20085076.jpg 176,289,212,323,1 465,106,496,144,1 8,456,40,500,2 351,423,381,475,2 284,363,314,390,3 139,423,167,457,4 489,297,528,325,1 414,259,476,286,2
/home/jovyan/yff/dataset/deeppcb/VOCdevkit/VOC2007/JPEGImages/20085124.jpg 227,329,264,362,1 215,127,261,156,2 380,195,410,220,3 400,539,433,568,3 338,406,371,437,6 402,367,441,401,5 75,322,110,350,4
/home/jovyan/yff/dataset/deeppcb/VOCdevkit/VOC2007/JPEGImages/12100193.jpg 298,361,338,399,1 176,273,208,302,3 577,227,609,257,4 174,332,207,360,5 126,453,166,488,6 341,257,376,295,4 288,159,320,185,3
/home/jovyan/yff/dataset/deeppcb/VOCdevkit/VOC2007/JPEGImages/13000211.jpg 23,87,53,155,1 108,119,141,146,3 149,293,184,323,4 77,278,113,314,6 276,223,341,266,5
/home/jovyan/yff/dataset/deeppcb/VOCdevkit/VOC2007/JPEGImages/12100043.jpg 334,228,389,269,1 308,417,383,458,2 144,359,172,403,4 153,499,181,534,6 343,109,380,136,4
/home/jovyan/yff/dataset/deeppcb/VOCdevkit/VOC2007/JPEGImages/90100073.jpg 247,405,279,437,1 254,276,300,303,2 162,269,197,300,3 142,403,184,441,5 54,274,87,304,3 473,131,516,172,5 295,149,335,180,6
/home/jovyan/yff/dataset/deeppcb/VOCdevkit/VOC2007/JPEGImages/90100021.jpg 355,524,384,553,1 354,411,385,452,2 386,322,425,359,2 174,357,206,392,4 188,198,228,237,3 114,333,142,367,6 107,192,140,226,5
/home/jovyan/yff/dataset/deeppcb/VOCdevkit/VOC2007/JPEGImages/20085031.jpg 569,529,604,558,1 569,577,604,604,1 296,165,322,210,2 262,244,314,294,2 378,168,412,197,3 538,563,562,588,3 279,382,313,412,6 67,455,113,493,5
/home/jovyan/yff/dataset/deeppcb/VOCdevkit/VOC2007/JPEGImages/20085200.jpg 365,456,405,485,1 64,218,103,256,2 406,420,436,445,3 419,294,450,319,3 283,269,315,301,5 94,254,125,285,6
/home/jovyan/yff/dataset/deeppcb/VOCdevkit/VOC2007/JPEGImages/12000187.jpg 98,257,139,309,1 49,115,86,155,2 236,151,277,178,4 407,351,446,393,5 34,521,76,563,2 377,43,415,76,1
/home/jovyan/yff/dataset/deeppcb/VOCdevkit/VOC2007/JPEGImages/00041220.jpg 215,48,253,78,1 202,352,234,446,2 189,324,228,351,3 235,191,267,225,4 304,449,355,482,6 24,151,75,180,1
/home/jovyan/yff/dataset/deeppcb/VOCdevkit/VOC2007/JPEGImages/44000065.jpg 248,86,281,128,1 421,472,446,541,2 479,376,508,433,1 504,190,540,223,3 424,127,454,183,3 226,0,265,36,4 189,469,217,510,5 145,27,182,50,6
/home/jovyan/yff/dataset/deeppcb/VOCdevkit/VOC2007/JPEGImages/44000086.jpg 309,302,381,364,1 42,296,108,350,2 37,307,73,346,4 20,230,54,264,3 126,0,161,46,3 458,469,493,556,5 253,0,323,24,6
/home/jovyan/yff/dataset/deeppcb/VOCdevkit/VOC2007/JPEGImages/44000064.jpg 131,386,168,429,1 21,393,61,433,1 86,125,143,149,2 45,132,75,173,3 509,447,539,491,4 573,242,600,267,6 322,43,349,70,6
/home/jovyan/yff/dataset/deeppcb/VOCdevkit/VOC2007/JPEGImages/20085294.jpg 147,431,182,459,1 323,430,361,458,1 387,481,416,504,3 401,434,431,458,3 242,470,274,498,4 128,582,159,617,5 504,606,536,636,5 346,594,373,622,3 81,435,107,474,2
/home/jovyan/yff/dataset/deeppcb/VOCdevkit/VOC2007/JPEGImages/00041147.jpg 158,362,225,404,1 302,352,345,379,4 204,81,233,115,3 553,219,584,254,3 577,73,608,106,3 49,422,79,451,4 41,229,83,260,6 233,476,271,505,3 392,426,446,494,1
/home/jovyan/yff/dataset/deeppcb/VOCdevkit/VOC2007/JPEGImages/20085238.jpg 282,250,312,284,1 264,40,304,83,1 298,168,322,211,2 143,159,172,200,2 539,287,573,325,3 391,419,418,460,4 502,78,531,115,4 263,317,294,355,5 535,475,566,510,6
/home/jovyan/yff/dataset/deeppcb/VOCdevkit/VOC2007/JPEGImages/90100045.jpg 329,479,360,514,1 87,229,120,273,2 328,351,361,388,4 228,56,263,85,6 127,46,161,80,2 227,568,258,609,6
/home/jovyan/yff/dataset/deeppcb/VOCdevkit/VOC2007/JPEGImages/13000008.jpg 160,303,200,328,1 420,258,447,302,2 147,384,188,412,2 183,156,219,183,3 234,153,267,180,4 149,180,185,206,6 68,202,117,238,5 395,129,423,161,2 57,399,100,443,5
/home/jovyan/yff/dataset/deeppcb/VOCdevkit/VOC2007/JPEGImages/20085259.jpg 212,118,244,147,1 345,61,371,106,2 450,71,479,94,3 398,95,429,129,4 256,70,284,94,6 459,8,484,43,6 60,145,93,178,1 137,65,183,92,2 421,162,455,194,1 545,130,574,188,2
/home/jovyan/yff/dataset/deeppcb/VOCdevkit/VOC2007/JPEGImages/00041218.jpg 324,79,359,140,1 303,421,345,488,1 199,442,257,504,3 527,172,568,204,4 86,83,134,123,4 273,254,309,300,5
/home/jovyan/yff/dataset/deeppcb/VOCdevkit/VOC2007/JPEGImages/20085170.jpg 186,98,230,195,1 56,215,85,270,2 316,93,354,122,4 410,416,445,455,5 275,270,308,301,6
/home/jovyan/yff/dataset/deeppcb/VOCdevkit/VOC2007/JPEGImages/00041135.jpg 154,225,197,254,1 394,14,427,60,2 238,54,270,86,3 392,393,426,426,3 233,169,262,200,5 193,372,227,407,6 315,315,352,347,3
/home/jovyan/yff/dataset/deeppcb/VOCdevkit/VOC2007/JPEGImages/92000003.jpg 279,148,314,239,2 93,229,133,274,3 160,338,208,371,3 426,357,465,388,6 302,538,348,571,5 213,495,247,536,4 559,490,605,536,4 347,138,395,185,3
/home/jovyan/yff/dataset/deeppcb/VOCdevkit/VOC2007/JPEGImages/00041191.jpg 378,58,417,113,1 232,73,268,105,3 577,62,613,89,3 487,73,528,99,6
/home/jovyan/yff/dataset/deeppcb/VOCdevkit/VOC2007/JPEGImages/00041050.jpg 372,310,433,340,1 464,153,514,179,2 455,331,488,357,3 485,328,518,359,3 543,158,579,188,4 388,387,418,424,6
/home/jovyan/yff/dataset/deeppcb/VOCdevkit/VOC2007/JPEGImages/00041028.jpg 259,348,287,380,1 136,341,161,375,2 143,287,175,319,3 146,125,176,151,4 226,230,273,258,6 249,88,279,125,5 326,201,353,230,4 184,151,224,177,3 382,191,419,224,4
/home/jovyan/yff/dataset/deeppcb/VOCdevkit/VOC2007/JPEGImages/20085324.jpg 108,130,139,157,1 194,55,224,107,1 200,133,232,161,4 326,128,356,159,5 192,186,225,220,1
/home/jovyan/yff/dataset/deeppcb/VOCdevkit/VOC2007/JPEGImages/77000011.jpg 298,388,329,450,1 2,315,41,360,5 549,569,593,614,5 229,205,273,249,3 319,62,373,102,6 80,10,119,83,2
/home/jovyan/yff/dataset/deeppcb/VOCdevkit/VOC2007/JPEGImages/12100013.jpg 290,357,324,384,1 309,454,344,480,3 84,142,120,179,5 74,326,109,352,6 330,201,378,238,4 283,483,334,513,2 436,482,470,509,3
/home/jovyan/yff/dataset/deeppcb/VOCdevkit/VOC2007/JPEGImages/12300140.jpg 395,212,445,243,1 191,89,224,125,2 75,180,108,208,3 143,265,173,297,4 39,386,78,426,5 153,387,186,414,6
/home/jovyan/yff/dataset/deeppcb/VOCdevkit/VOC2007/JPEGImages/00041167.jpg 109,247,151,282,1 549,483,597,509,2 504,488,551,514,2 432,335,467,367,5 295,312,323,346,4 322,73,358,113,6 348,449,388,478,1
/home/jovyan/yff/dataset/deeppcb/VOCdevkit/VOC2007/JPEGImages/77000005.jpg 466,247,557,304,1 582,375,627,401,2 295,351,330,383,3 580,463,627,538,2 368,504,416,552,6
/home/jovyan/yff/dataset/deeppcb/VOCdevkit/VOC2007/JPEGImages/92000035.jpg 179,127,252,226,1 117,71,220,98,2 22,154,56,204,4 179,459,222,490,5 325,298,359,333,6 236,237,269,271,5
/home/jovyan/yff/dataset/deeppcb/VOCdevkit/VOC2007/JPEGImages/20085174.jpg 192,139,234,272,1 127,288,155,314,3 273,416,311,454,5 92,212,122,242,6 43,577,158,616,2
/home/jovyan/yff/dataset/deeppcb/VOCdevkit/VOC2007/JPEGImages/77000020.jpg 329,156,376,186,3 126,349,188,399,5 488,274,525,318,6 170,124,208,164,4 412,46,441,100,2 281,203,327,283,1
/home/jovyan/yff/dataset/deeppcb/VOCdevkit/VOC2007/JPEGImages/20085277.jpg 359,172,392,205,1 203,142,249,168,2 456,391,482,417,3 394,117,421,141,3 87,222,119,253,4 479,279,519,302,6 605,316,633,342,5 262,313,292,341,4 397,471,442,519,2
/home/jovyan/yff/dataset/deeppcb/VOCdevkit/VOC2007/JPEGImages/20085312.jpg 258,296,292,323,3 398,352,432,381,4 345,228,375,259,5 301,350,332,384,6
/home/jovyan/yff/dataset/deeppcb/VOCdevkit/VOC2007/JPEGImages/20085298.jpg 122,176,155,204,3 70,70,95,105,2 442,171,470,196,3 334,159,364,185,5 429,9,455,34,6 137,43,175,67,2
/home/jovyan/yff/dataset/deeppcb/VOCdevkit/VOC2007/JPEGImages/77000092.jpg 420,248,526,326,3 261,174,303,220,6 223,526,278,565,5 152,218,199,253,2 115,339,158,378,3 300,479,344,515,3 478,168,519,205,6
/home/jovyan/yff/dataset/deeppcb/VOCdevkit/VOC2007/JPEGImages/20085120.jpg 199,220,240,254,1 177,520,236,546,2 238,466,270,495,3 121,365,153,397,4 262,179,295,206,4 390,315,421,343,5 257,44,287,72,6 524,72,556,101,1
/home/jovyan/yff/dataset/deeppcb/VOCdevkit/VOC2007/JPEGImages/12100136.jpg 489,357,525,391,1 591,338,621,380,2 110,276,148,303,3 189,372,232,410,5 335,225,366,265,6 498,159,545,202,2 221,129,254,158,6
/home/jovyan/yff/dataset/deeppcb/VOCdevkit/VOC2007/JPEGImages/20085219.jpg 117,161,147,187,1 269,53,295,86,1 102,203,139,240,2 51,138,85,161,2 614,197,639,234,3 57,315,87,340,4 270,480,297,506,5 343,53,369,82,6
/home/jovyan/yff/dataset/deeppcb/VOCdevkit/VOC2007/JPEGImages/12300129.jpg 42,187,75,215,1 193,508,233,534,2 188,261,222,292,3 36,333,69,360,4 556,192,597,222,2 272,211,309,236,5 280,335,315,362,6
/home/jovyan/yff/dataset/deeppcb/VOCdevkit/VOC2007/JPEGImages/20085055.jpg 184,202,216,234,1 291,411,332,437,2 601,79,631,109,3 180,359,209,389,4 309,561,353,589,4 382,116,412,144,4 453,441,498,470,2
/home/jovyan/yff/dataset/deeppcb/VOCdevkit/VOC2007/JPEGImages/20085301.jpg 161,345,198,378,1 302,212,357,239,2 148,205,173,233,3 467,198,497,227,4 222,384,249,414,5 359,218,403,242,6 298,336,334,367,4 380,341,427,379,1
/home/jovyan/yff/dataset/deeppcb/VOCdevkit/VOC2007/JPEGImages/20085176.jpg 186,176,220,204,4 344,231,377,261,5 473,397,504,426,6 300,90,355,132,5
/home/jovyan/yff/dataset/deeppcb/VOCdevkit/VOC2007/JPEGImages/92000073.jpg 164,392,240,426,1 143,191,198,227,2 204,115,243,143,3 249,292,295,328,4 409,476,446,523,6 340,437,374,480,5
/home/jovyan/yff/dataset/deeppcb/VOCdevkit/VOC2007/JPEGImages/92000067.jpg 117,137,203,172,1 61,429,149,468,2 273,501,325,548,5 188,260,226,310,6 320,144,370,180,5 236,106,272,141,3
/home/jovyan/yff/dataset/deeppcb/VOCdevkit/VOC2007/JPEGImages/20085305.jpg 379,263,415,295,1 209,385,233,434,2 87,251,110,278,3 364,348,392,382,4 275,70,301,99,6 88,351,116,376,4 267,483,303,523,1 15,403,74,429,2
/home/jovyan/yff/dataset/deeppcb/VOCdevkit/VOC2007/JPEGImages/12100170.jpg 47,111,88,139,1 316,366,350,408,3 103,341,139,370,5 365,147,403,180,6 437,337,467,371,4 552,300,590,339,5
/home/jovyan/yff/dataset/deeppcb/VOCdevkit/VOC2007/JPEGImages/77000033.jpg 46,348,96,376,1 140,259,189,290,2 66,568,97,601,5 250,252,286,305,6 37,427,96,457,1 261,38,331,73,2
/home/jovyan/yff/dataset/deeppcb/VOCdevkit/VOC2007/JPEGImages/00041155.jpg 298,162,356,217,1 258,483,310,512,1 381,488,409,530,2 106,413,138,446,4 222,546,263,587,5 459,493,496,531,6 418,415,451,448,4 202,340,232,367,1 188,239,226,264,6
/home/jovyan/yff/dataset/deeppcb/VOCdevkit/VOC2007/JPEGImages/12100022.jpg 241,382,271,413,1 317,425,354,458,1 407,543,436,577,3 45,597,74,627,3 310,246,345,279,6 291,469,327,505,5 534,359,564,387,1
/home/jovyan/yff/dataset/deeppcb/VOCdevkit/VOC2007/JPEGImages/12300235.jpg 293,355,329,385,1 177,391,207,434,2 73,338,107,363,3 189,171,226,207,4 541,285,571,317,6
/home/jovyan/yff/dataset/deeppcb/VOCdevkit/VOC2007/JPEGImages/50600002.jpg 216,408,264,436,1 170,257,206,283,2 213,185,248,218,4 291,200,332,230,6 218,249,263,333,1 402,234,430,275,5
/home/jovyan/yff/dataset/deeppcb/VOCdevkit/VOC2007/JPEGImages/00041201.jpg 227,396,275,452,1 302,396,343,437,3 540,86,574,116,3 177,279,217,311,5 408,411,459,439,6
/home/jovyan/yff/dataset/deeppcb/VOCdevkit/VOC2007/JPEGImages/12000102.jpg 249,132,289,172,1 136,256,171,294,2 116,177,150,218,3 291,191,327,224,4 222,12,271,43,5 112,84,161,124,6
/home/jovyan/yff/dataset/deeppcb/VOCdevkit/VOC2007/JPEGImages/00041049.jpg 186,147,231,177,1 257,228,289,265,2 349,277,385,305,4 448,276,486,305,4 429,182,479,208,6 80,150,119,177,1 6,116,41,143,2 350,100,387,129,4
/home/jovyan/yff/dataset/deeppcb/VOCdevkit/VOC2007/JPEGImages/12000017.jpg 158,239,194,270,1 491,117,523,154,2 187,170,228,204,5 279,162,314,195,6 199,442,228,483,5 23,403,70,451,4 403,373,453,442,5
/home/jovyan/yff/dataset/deeppcb/VOCdevkit/VOC2007/JPEGImages/20085167.jpg 142,189,178,231,5
/home/jovyan/yff/dataset/deeppcb/VOCdevkit/VOC2007/JPEGImages/12100196.jpg 347,558,377,587,1 471,456,499,495,2 334,339,370,365,3 175,296,210,326,3 51,248,80,285,5
/home/jovyan/yff/dataset/deeppcb/VOCdevkit/VOC2007/JPEGImages/00041142.jpg 276,447,324,487,1 402,382,438,408,3 152,174,186,215,4 290,69,331,111,6 239,302,271,338,5 455,406,483,471,2
/home/jovyan/yff/dataset/deeppcb/VOCdevkit/VOC2007/JPEGImages/20085093.jpg 297,207,327,234,1 102,216,138,242,1 473,307,504,335,3 186,306,218,333,4 462,498,491,525,6 470,447,498,475,5 123,493,152,522,5 453,585,481,613,6
/home/jovyan/yff/dataset/deeppcb/VOCdevkit/VOC2007/JPEGImages/44000039.jpg 29,248,57,288,1 145,501,234,569,2 186,392,214,431,3 18,464,61,503,4 373,404,409,439,4 413,428,447,467,5 346,431,375,468,6
/home/jovyan/yff/dataset/deeppcb/VOCdevkit/VOC2007/JPEGImages/13000174.jpg 77,72,161,101,1 119,453,204,484,2 348,334,384,370,6 57,278,116,336,5 73,412,107,443,4 179,314,208,340,3
/home/jovyan/yff/dataset/deeppcb/VOCdevkit/VOC2007/JPEGImages/92000042.jpg 325,298,447,358,1 321,434,367,464,3 74,289,110,326,5 359,191,394,264,6 159,115,198,145,4 321,118,361,168,4
/home/jovyan/yff/dataset/deeppcb/VOCdevkit/VOC2007/JPEGImages/20085063.jpg 187,158,218,186,1 293,280,334,306,2 604,163,632,193,3 246,258,280,288,5 435,464,476,495,4 373,219,424,250,2 475,194,504,234,4
/home/jovyan/yff/dataset/deeppcb/VOCdevkit/VOC2007/JPEGImages/50600030.jpg 188,514,230,571,1 434,419,471,469,2 174,344,212,380,3 258,260,289,288,4 220,264,263,293,6
/home/jovyan/yff/dataset/deeppcb/VOCdevkit/VOC2007/JPEGImages/13000181.jpg 205,213,261,249,1 205,375,241,404,3 354,99,389,133,5 383,298,423,330,6 304,181,334,208,4 428,180,472,212,4 513,347,549,374,3
/home/jovyan/yff/dataset/deeppcb/VOCdevkit/VOC2007/JPEGImages/20085180.jpg 144,208,187,244,1 242,191,279,219,3 196,337,226,365,4 51,310,86,342,5 239,89,273,122,6 257,343,290,370,3 359,391,384,460,2 168,496,228,520,2
/home/jovyan/yff/dataset/deeppcb/VOCdevkit/VOC2007/JPEGImages/12300154.jpg 204,203,247,241,1 307,236,347,264,3 319,342,364,382,5 490,241,522,267,6 64,252,104,285,4 17,584,72,620,2 121,328,185,378,1
/home/jovyan/yff/dataset/deeppcb/VOCdevkit/VOC2007/JPEGImages/12300238.jpg 171,142,199,177,1 302,233,336,271,3 420,378,449,414,4 364,219,395,245,6 490,244,525,289,5 8,367,38,406,2 418,293,450,326,5
/home/jovyan/yff/dataset/deeppcb/VOCdevkit/VOC2007/JPEGImages/13000079.jpg 190,584,224,625,1 379,569,413,607,2 260,301,293,337,4 321,254,362,286,5 238,124,275,156,6 138,195,171,230,3 146,378,213,417,6
/home/jovyan/yff/dataset/deeppcb/VOCdevkit/VOC2007/JPEGImages/20085192.jpg 329,350,382,385,1 276,174,308,212,1 457,222,485,250,3 228,309,259,337,4 159,264,193,296,5 103,214,133,244,6 86,318,126,358,6
/home/jovyan/yff/dataset/deeppcb/VOCdevkit/VOC2007/JPEGImages/12300245.jpg 423,153,462,181,1 246,266,288,291,3 133,214,164,244,4 299,180,327,207,6 244,450,282,478,4 363,357,393,391,4
/home/jovyan/yff/dataset/deeppcb/VOCdevkit/VOC2007/JPEGImages/13000088.jpg 226,297,268,333,3 227,420,262,456,4 441,377,474,413,4 546,415,598,467,6 161,297,205,341,4
/home/jovyan/yff/dataset/deeppcb/VOCdevkit/VOC2007/JPEGImages/20085260.jpg 200,302,237,334,1 363,357,393,391,2 314,331,349,359,3 96,323,129,354,4 153,402,183,435,5 195,423,220,474,2 355,589,383,618,6 420,410,446,441,5 216,372,243,405,4 164,339,203,385,1 404,330,429,371,2
/home/jovyan/yff/dataset/deeppcb/VOCdevkit/VOC2007/JPEGImages/77000041.jpg 65,129,105,177,1 277,249,320,283,4 296,290,335,324,6 384,205,427,243,3 506,182,537,221,6 190,134,231,171,5 109,291,157,326,1
/home/jovyan/yff/dataset/deeppcb/VOCdevkit/VOC2007/JPEGImages/12100050.jpg 194,414,243,451,1 356,327,401,361,3 278,244,307,288,4 398,177,435,212,6
/home/jovyan/yff/dataset/deeppcb/VOCdevkit/VOC2007/JPEGImages/77000070.jpg 504,273,538,300,6 453,164,489,198,6 229,255,260,295,5 297,396,333,432,4 399,400,437,448,2 129,342,191,418,5 501,415,538,449,4
/home/jovyan/yff/dataset/deeppcb/VOCdevkit/VOC2007/JPEGImages/77000059.jpg 396,429,434,457,3 595,321,630,349,6 272,550,316,603,5
/home/jovyan/yff/dataset/deeppcb/VOCdevkit/VOC2007/JPEGImages/77000001.jpg 540,479,571,556,1 323,468,410,495,2 240,280,272,320,3 73,104,114,137,3 206,235,234,268,4 278,129,317,154,6 342,336,376,371,5
/home/jovyan/yff/dataset/deeppcb/VOCdevkit/VOC2007/JPEGImages/12300126.jpg 267,463,320,507,1 65,280,94,323,2 271,279,302,319,4 443,247,473,285,6 326,200,362,236,4 189,171,238,209,3
/home/jovyan/yff/dataset/deeppcb/VOCdevkit/VOC2007/JPEGImages/20085054.jpg 352,343,383,388,1 286,210,345,237,2 410,342,449,374,3 165,32,198,61,4 583,444,613,475,3 524,242,562,275,5 151,213,186,244,6 119,410,156,441,1 151,303,202,369,2 366,506,398,537,1
/home/jovyan/yff/dataset/deeppcb/VOCdevkit/VOC2007/JPEGImages/20085014.jpg 575,388,601,408,1 581,487,616,508,2 217,135,246,159,3 152,213,177,241,4 59,437,89,460,5 26,188,59,214,6
/home/jovyan/yff/dataset/deeppcb/VOCdevkit/VOC2007/JPEGImages/00041132.jpg 107,380,142,414,3 106,426,130,469,2 235,578,263,609,3 221,506,256,537,5 174,278,208,312,6 419,261,444,311,5 264,358,302,388,3 92,473,122,515,2 396,429,422,467,2
/home/jovyan/yff/dataset/deeppcb/VOCdevkit/VOC2007/JPEGImages/13000075.jpg 220,300,284,342,1 223,225,258,268,3 42,434,76,461,4 128,419,170,466,5 15,365,47,404,6 413,251,448,288,5
/home/jovyan/yff/dataset/deeppcb/VOCdevkit/VOC2007/JPEGImages/20085066.jpg 26,217,59,248,1 186,335,216,391,2 34,188,72,216,4 44,144,78,175,5 470,505,501,531,6 426,156,470,188,5 471,46,504,75,6 382,386,416,415,1
/home/jovyan/yff/dataset/deeppcb/VOCdevkit/VOC2007/JPEGImages/44000112.jpg 270,207,356,250,1 259,583,321,633,2 85,183,130,227,3 139,227,175,285,4 471,65,507,94,6 578,340,617,382,5 573,491,618,560,1 525,554,594,623,2
/home/jovyan/yff/dataset/deeppcb/VOCdevkit/VOC2007/JPEGImages/90100076.jpg 372,199,406,230,1 415,60,446,107,2 218,248,252,289,6 162,535,215,581,5 330,364,363,399,6 328,310,370,346,2
/home/jovyan/yff/dataset/deeppcb/VOCdevkit/VOC2007/JPEGImages/12100124.jpg 179,300,229,328,1 182,539,238,596,2 340,250,392,289,5 416,394,454,425,6 68,488,116,515,1
/home/jovyan/yff/dataset/deeppcb/VOCdevkit/VOC2007/JPEGImages/77000096.jpg 421,380,492,433,1 273,310,360,370,2 348,229,388,266,4 306,160,350,204,6 83,97,120,132,5
/home/jovyan/yff/dataset/deeppcb/VOCdevkit/VOC2007/JPEGImages/44000013.jpg 327,106,367,148,1 466,161,499,194,1 436,85,458,140,2 306,197,331,247,2 347,59,373,94,3 538,95,568,127,3 466,74,496,108,4 589,208,625,237,4 203,423,237,461,5 225,188,247,227,6
/home/jovyan/yff/dataset/deeppcb/VOCdevkit/VOC2007/JPEGImages/92000114.jpg 210,216,298,260,1 364,321,455,359,2 541,149,580,212,5 420,125,462,174,4 143,523,184,569,4
/home/jovyan/yff/dataset/deeppcb/VOCdevkit/VOC2007/JPEGImages/20085163.jpg 44,229,73,255,3 77,314,118,344,4 136,219,174,252,5
/home/jovyan/yff/dataset/deeppcb/VOCdevkit/VOC2007/JPEGImages/20085289.jpg 244,292,281,324,1 241,214,282,249,2 16,479,46,505,3 161,309,189,341,4 12,9,41,35,6
/home/jovyan/yff/dataset/deeppcb/VOCdevkit/VOC2007/JPEGImages/77000071.jpg 566,410,627,441,1 77,252,117,300,2 177,407,210,452,5 372,437,413,480,6
/home/jovyan/yff/dataset/deeppcb/VOCdevkit/VOC2007/JPEGImages/90100068.jpg 235,183,267,214,1 492,76,529,116,2 285,467,325,505,4 81,149,127,178,2 53,355,90,394,3 403,410,443,451,5
/home/jovyan/yff/dataset/deeppcb/VOCdevkit/VOC2007/JPEGImages/44000038.jpg 89,267,136,305,1 522,198,566,220,1 596,120,623,175,2 256,43,285,83,3 168,128,208,156,4 338,145,369,178,5 592,10,624,38,6
/home/jovyan/yff/dataset/deeppcb/VOCdevkit/VOC2007/JPEGImages/12300110.jpg 199,461,232,493,1 62,360,100,399,2 305,188,334,224,3 107,254,138,287,5 331,305,364,329,6 272,531,301,566,1
/home/jovyan/yff/dataset/deeppcb/VOCdevkit/VOC2007/JPEGImages/00041093.jpg 137,387,176,452,1 312,59,385,93,2 324,101,361,130,1 258,424,290,457,4 391,411,437,437,6 227,249,257,289,5 330,544,362,585,4
/home/jovyan/yff/dataset/deeppcb/VOCdevkit/VOC2007/JPEGImages/20085185.jpg 270,251,304,288,1 78,151,134,193,1 377,336,433,364,2 487,475,515,503,3 479,231,514,261,4 177,146,211,179,5 201,491,230,518,6 421,298,448,323,3 367,562,395,626,2 107,509,138,537,6
/home/jovyan/yff/dataset/deeppcb/VOCdevkit/VOC2007/JPEGImages/13000116.jpg 396,313,426,372,2 296,308,342,338,3 460,142,507,184,5 169,158,203,192,6 219,533,258,573,5
/home/jovyan/yff/dataset/deeppcb/VOCdevkit/VOC2007/JPEGImages/20085267.jpg 271,117,303,146,1 64,254,91,301,2 291,497,328,525,3 286,519,316,545,3 280,392,309,426,4 217,440,246,479,4 162,178,192,206,5
/home/jovyan/yff/dataset/deeppcb/VOCdevkit/VOC2007/JPEGImages/77000060.jpg 472,417,507,476,1 420,225,464,273,2 318,124,350,159,4 313,290,352,345,6
/home/jovyan/yff/dataset/deeppcb/VOCdevkit/VOC2007/JPEGImages/00041009.jpg 520,453,559,486,1 134,484,190,519,2 187,445,219,472,3 137,454,176,484,4 213,125,255,166,5 272,258,309,289,3
/home/jovyan/yff/dataset/deeppcb/VOCdevkit/VOC2007/JPEGImages/44000102.jpg 71,298,127,326,1 408,341,445,396,1 452,387,528,411,2 600,160,632,190,3 438,15,485,54,3 30,406,63,466,4 386,281,425,326,5 577,331,611,377,6
/home/jovyan/yff/dataset/deeppcb/VOCdevkit/VOC2007/JPEGImages/12300246.jpg 116,301,172,337,1 240,199,282,224,3 428,197,466,231,5 313,355,351,392,6 458,338,497,372,5 541,240,604,274,1 479,137,518,166,3
/home/jovyan/yff/dataset/deeppcb/VOCdevkit/VOC2007/JPEGImages/90100035.jpg 367,307,405,341,1 195,208,229,243,4 267,135,299,182,5 157,120,186,155,6 297,284,330,317,2 119,437,147,465,1 152,585,182,616,2
/home/jovyan/yff/dataset/deeppcb/VOCdevkit/VOC2007/JPEGImages/50600064.jpg 188,430,223,460,1 441,188,478,226,2 222,257,260,286,3 121,229,163,263,4
/home/jovyan/yff/dataset/deeppcb/VOCdevkit/VOC2007/JPEGImages/13000165.jpg 81,220,119,252,3 230,159,266,188,4 244,407,279,447,6 121,269,170,306,5 89,366,116,406,4 238,236,271,264,3
/home/jovyan/yff/dataset/deeppcb/VOCdevkit/VOC2007/JPEGImages/44000017.jpg 18,170,40,210,1 4,204,57,227,2 66,204,99,227,3 73,171,104,201,4 44,166,75,191,5 197,191,232,215,6
/home/jovyan/yff/dataset/deeppcb/VOCdevkit/VOC2007/JPEGImages/92000045.jpg 325,441,446,474,1 322,333,371,367,3 283,288,320,330,5 135,313,169,365,6
/home/jovyan/yff/dataset/deeppcb/VOCdevkit/VOC2007/JPEGImages/00041179.jpg 231,164,284,214,1 70,250,101,281,3 71,337,109,364,3 199,21,245,51,3 278,382,309,416,5 189,428,239,457,6 128,402,154,438,4
/home/jovyan/yff/dataset/deeppcb/VOCdevkit/VOC2007/JPEGImages/13000161.jpg 142,387,191,418,1 258,291,295,326,3 363,298,397,332,4 512,162,548,198,6 271,419,304,460,5 131,196,159,223,3
/home/jovyan/yff/dataset/deeppcb/VOCdevkit/VOC2007/JPEGImages/20085070.jpg 168,146,209,179,1 324,321,382,350,2 448,377,483,404,3 343,200,381,239,5 266,306,298,338,3 183,220,218,247,2 347,134,373,180,2 82,317,111,344,3
/home/jovyan/yff/dataset/deeppcb/VOCdevkit/VOC2007/JPEGImages/20085206.jpg 468,125,506,155,1 557,48,591,78,1 388,277,421,320,1 164,451,224,478,2 310,413,341,450,3 10,123,39,160,3 26,532,58,567,4 93,344,122,375,5 339,388,366,416,6
/home/jovyan/yff/dataset/deeppcb/VOCdevkit/VOC2007/JPEGImages/12100130.jpg 60,84,89,118,1 147,261,180,305,2 291,274,324,303,4 310,506,338,544,6 479,277,509,310,4
/home/jovyan/yff/dataset/deeppcb/VOCdevkit/VOC2007/JPEGImages/12100189.jpg 42,136,81,170,1 138,69,176,109,2 202,288,237,322,3 230,173,259,206,5 335,245,367,277,6 376,400,425,437,3 497,189,528,228,5 568,200,607,234,4
/home/jovyan/yff/dataset/deeppcb/VOCdevkit/VOC2007/JPEGImages/77000012.jpg 265,207,317,252,2 365,128,396,167,4 467,232,497,264,6 240,401,287,453,5 73,601,101,639,2
/home/jovyan/yff/dataset/deeppcb/VOCdevkit/VOC2007/JPEGImages/20085182.jpg 200,483,305,539,2 354,399,385,428,3 187,395,214,421,3 307,402,337,431,3 425,509,457,538,5
/home/jovyan/yff/dataset/deeppcb/VOCdevkit/VOC2007/JPEGImages/20085117.jpg 155,340,193,373,1 265,368,305,408,2 398,410,429,436,3 414,363,451,396,1 446,567,478,600,4 233,452,267,483,5 426,449,460,515,2 518,545,554,576,1
/home/jovyan/yff/dataset/deeppcb/VOCdevkit/VOC2007/JPEGImages/90100051.jpg 226,367,260,397,1 19,324,53,356,2 90,532,139,563,2 259,469,296,506,4 391,418,433,452,4 129,306,165,334,6 154,535,185,568,3 166,54,204,95,5
/home/jovyan/yff/dataset/deeppcb/VOCdevkit/VOC2007/JPEGImages/00041180.jpg 146,300,197,325,1 210,99,255,145,2 302,54,332,85,3 459,237,496,263,3 310,338,343,371,5 534,319,568,348,6 380,395,418,426,5 294,482,333,522,4 501,288,536,324,4
/home/jovyan/yff/dataset/deeppcb/VOCdevkit/VOC2007/JPEGImages/13000087.jpg 215,277,252,308,1 265,377,311,401,2 175,331,207,370,4 302,292,371,384,5 375,228,437,281,6 76,224,109,249,4 168,239,200,278,2 122,294,153,325,3
/home/jovyan/yff/dataset/deeppcb/VOCdevkit/VOC2007/JPEGImages/20085274.jpg 342,125,381,155,1 418,296,468,323,2 41,304,66,332,3 451,148,499,172,2 175,80,211,110,4
/home/jovyan/yff/dataset/deeppcb/VOCdevkit/VOC2007/JPEGImages/77000086.jpg 0,322,32,352,6 391,169,443,218,5 244,105,278,141,3 504,283,544,318,6
/home/jovyan/yff/dataset/deeppcb/VOCdevkit/VOC2007/JPEGImages/13000193.jpg 130,329,196,360,1 159,244,197,272,3 170,159,209,186,4 114,181,150,217,6
/home/jovyan/yff/dataset/deeppcb/VOCdevkit/VOC2007/JPEGImages/50600040.jpg 258,489,301,528,1 396,436,437,469,3 309,259,340,287,5 344,181,381,209,6 325,68,396,117,3
/home/jovyan/yff/dataset/deeppcb/VOCdevkit/VOC2007/JPEGImages/13000056.jpg 247,252,293,284,1 267,196,348,222,2 342,449,378,474,3 479,373,518,402,3 103,307,141,333,4 403,277,448,320,5 168,397,205,468,5 572,286,605,316,6
/home/jovyan/yff/dataset/deeppcb/VOCdevkit/VOC2007/JPEGImages/20085263.jpg 130,346,160,383,1 172,262,219,299,2 138,188,179,219,2 201,194,233,222,4 156,369,191,397,4 201,143,230,176,4 261,147,287,172,3 255,103,282,128,3 274,33,304,61,5
/home/jovyan/yff/dataset/deeppcb/VOCdevkit/VOC2007/JPEGImages/92000019.jpg 203,207,277,241,1 58,321,153,356,2 491,315,584,347,3 379,207,415,248,6
/home/jovyan/yff/dataset/deeppcb/VOCdevkit/VOC2007/JPEGImages/20085024.jpg 163,402,192,424,1 43,510,68,531,1 132,430,185,450,2 112,247,137,280,2 260,381,291,405,4 263,123,296,146,5 433,233,463,259,6
/home/jovyan/yff/dataset/deeppcb/VOCdevkit/VOC2007/JPEGImages/92000033.jpg 201,189,327,242,1 190,481,244,571,2 261,393,303,440,3 119,341,153,390,4 221,295,259,335,6
/home/jovyan/yff/dataset/deeppcb/VOCdevkit/VOC2007/JPEGImages/20085061.jpg 593,441,624,473,1 123,345,226,374,2 117,417,148,447,3 260,326,291,360,6 314,466,353,503,5 441,97,474,135,4 73,301,112,335,3 402,474,432,515,1 531,464,562,523,2
/home/jovyan/yff/dataset/deeppcb/VOCdevkit/VOC2007/JPEGImages/44000051.jpg 584,310,622,344,1 558,519,607,547,2 591,259,618,287,3 309,268,367,290,5 202,117,240,141,6 305,340,334,386,4
/home/jovyan/yff/dataset/deeppcb/VOCdevkit/VOC2007/JPEGImages/13000067.jpg 243,477,284,502,1 446,382,479,418,1 211,442,264,473,2 333,423,374,463,3 277,366,319,396,4 173,310,209,345,4 313,317,355,345,5 31,200,60,238,6 102,351,137,377,4 227,283,272,308,3
/home/jovyan/yff/dataset/deeppcb/VOCdevkit/VOC2007/JPEGImages/12100194.jpg 179,408,218,440,1 424,415,462,446,2 267,517,313,554,4 245,257,276,298,5 68,191,108,242,6 358,147,394,183,4
/home/jovyan/yff/dataset/deeppcb/VOCdevkit/VOC2007/JPEGImages/44000043.jpg 171,461,198,508,1 0,330,49,384,2 218,562,268,600,3 80,597,118,628,4 566,336,595,360,5 597,64,621,104,6
/home/jovyan/yff/dataset/deeppcb/VOCdevkit/VOC2007/JPEGImages/20085203.jpg 110,462,167,558,1 28,536,55,586,2 211,533,243,557,3 206,458,240,487,4 221,389,256,421,5 289,492,319,520,6
/home/jovyan/yff/dataset/deeppcb/VOCdevkit/VOC2007/JPEGImages/44000075.jpg 325,241,356,295,1 51,179,78,221,1 28,289,70,317,2 225,403,254,445,3 348,258,378,290,3 253,471,305,503,4 203,37,232,68,5 538,394,570,425,6
/home/jovyan/yff/dataset/deeppcb/VOCdevkit/VOC2007/JPEGImages/12300118.jpg 108,320,138,357,1 552,434,579,472,2 264,130,301,159,6 111,154,150,186,5 186,318,222,346,4 176,445,209,470,1
/home/jovyan/yff/dataset/deeppcb/VOCdevkit/VOC2007/JPEGImages/77000064.jpg 420,369,456,399,3 502,292,531,326,4 360,468,392,500,6 68,535,107,576,5
/home/jovyan/yff/dataset/deeppcb/VOCdevkit/VOC2007/JPEGImages/12300244.jpg 248,232,288,258,1 157,148,193,177,3 198,122,228,147,6 513,302,553,337,5 532,455,572,491,4
/home/jovyan/yff/dataset/deeppcb/VOCdevkit/VOC2007/JPEGImages/13000215.jpg 126,292,185,325,1 27,269,60,294,3 39,184,72,218,4 338,216,378,255,5 57,420,93,445,6 218,255,259,302,5 130,248,163,277,4 108,118,142,146,4 52,169,83,195,3
/home/jovyan/yff/dataset/deeppcb/VOCdevkit/VOC2007/JPEGImages/50600035.jpg 125,369,180,423,1 178,268,216,296,2 215,232,248,259,4 268,128,301,158,6 192,487,223,517,1
/home/jovyan/yff/dataset/deeppcb/VOCdevkit/VOC2007/JPEGImages/92000087.jpg 302,256,380,292,1 217,354,263,392,3 458,355,488,383,6 496,171,534,222,5
/home/jovyan/yff/dataset/deeppcb/VOCdevkit/VOC2007/JPEGImages/12100172.jpg 141,209,196,238,1 175,262,277,292,2 275,177,307,205,4 301,216,331,244,6 520,263,552,290,6 205,473,243,500,3
/home/jovyan/yff/dataset/deeppcb/VOCdevkit/VOC2007/JPEGImages/00041110.jpg 125,393,162,427,3 57,581,85,620,2 271,577,326,618,2 312,412,350,447,3 234,279,263,319,5 113,140,141,175,4 354,105,394,140,6 316,575,348,609,3 375,585,415,610,6
/home/jovyan/yff/dataset/deeppcb/VOCdevkit/VOC2007/JPEGImages/13000159.jpg 104,75,135,100,3 398,70,425,107,4 499,400,543,444,6 494,96,560,158,5
/home/jovyan/yff/dataset/deeppcb/VOCdevkit/VOC2007/JPEGImages/20085207.jpg 281,121,315,158,1 182,177,247,204,2 17,85,46,117,3 132,114,161,143,3 51,13,85,40,4 251,32,279,61,5 290,73,317,103,6 432,139,459,184,2 505,89,541,116,3
/home/jovyan/yff/dataset/deeppcb/VOCdevkit/VOC2007/JPEGImages/00041141.jpg 281,227,318,258,1 30,243,83,272,2 94,241,127,266,3 176,218,209,254,5 169,347,201,374,6 210,497,243,541,1
/home/jovyan/yff/dataset/deeppcb/VOCdevkit/VOC2007/JPEGImages/13000062.jpg 323,303,362,334,1 379,332,413,356,2 394,447,426,470,3 168,412,197,449,4 146,338,178,365,5 220,278,252,309,6 296,212,324,255,1
/home/jovyan/yff/dataset/deeppcb/VOCdevkit/VOC2007/JPEGImages/00041152.jpg 201,206,252,265,1 310,146,345,187,1 307,225,341,260,3 419,357,450,398,5 284,347,322,384,6 538,297,576,325,4 197,351,232,379,3 587,253,625,292,3 228,441,261,466,3
/home/jovyan/yff/dataset/deeppcb/VOCdevkit/VOC2007/JPEGImages/13000045.jpg 91,247,130,277,1 70,315,120,345,2 87,75,120,101,1 251,165,285,192,4 394,341,428,375,6 39,230,72,288,5
/home/jovyan/yff/dataset/deeppcb/VOCdevkit/VOC2007/JPEGImages/20085159.jpg 220,160,256,194,5
/home/jovyan/yff/dataset/deeppcb/VOCdevkit/VOC2007/JPEGImages/20085107.jpg 199,354,232,383,1 177,340,205,392,2 431,423,462,450,4 77,290,106,317,6 222,260,254,291,5 282,27,315,55,4 161,178,195,209,5 581,365,608,393,6 578,170,607,195,3 36,448,67,473,3
/home/jovyan/yff/dataset/deeppcb/VOCdevkit/VOC2007/JPEGImages/50600017.jpg 39,289,71,319,1 104,156,135,197,2 196,215,226,242,4 339,236,370,264,6 205,310,235,345,5 311,452,342,482,6
/home/jovyan/yff/dataset/deeppcb/VOCdevkit/VOC2007/JPEGImages/50600034.jpg 167,416,199,447,1 221,370,256,398,3 209,242,239,277,5 332,138,357,171,6 511,185,539,213,6
/home/jovyan/yff/dataset/deeppcb/VOCdevkit/VOC2007/JPEGImages/50600042.jpg 261,376,313,439,1 366,317,403,354,2 316,202,344,232,4 166,171,205,200,6 245,99,285,126,5 118,425,163,482,1
/home/jovyan/yff/dataset/deeppcb/VOCdevkit/VOC2007/JPEGImages/00041125.jpg 128,270,164,305,1 9,219,56,259,2 411,354,439,383,3 174,348,208,381,5 167,87,202,115,6 118,183,149,212,4 505,301,537,331,5 109,231,142,267,3 65,323,90,365,2
/home/jovyan/yff/dataset/deeppcb/VOCdevkit/VOC2007/JPEGImages/92000062.jpg 236,300,356,338,1 168,443,264,483,2 384,410,426,463,4 273,171,314,218,6 196,104,235,154,5
/home/jovyan/yff/dataset/deeppcb/VOCdevkit/VOC2007/JPEGImages/00041099.jpg 186,446,223,480,1 70,76,122,112,2 156,88,211,142,1 411,290,455,334,6 233,166,293,217,5 29,27,88,61,2 200,558,230,588,3
/home/jovyan/yff/dataset/deeppcb/VOCdevkit/VOC2007/JPEGImages/77000067.jpg 368,480,407,513,3 450,386,482,418,4 504,378,536,410,6
/home/jovyan/yff/dataset/deeppcb/VOCdevkit/VOC2007/JPEGImages/77000027.jpg 107,164,140,202,1 102,350,136,379,3 264,275,304,315,3 395,329,431,365,4 222,375,275,430,6 372,183,415,237,5 93,504,128,530,6 417,529,462,564,2 242,126,290,165,5 548,558,583,591,6
/home/jovyan/yff/dataset/deeppcb/VOCdevkit/VOC2007/JPEGImages/20085106.jpg 122,216,179,242,2 224,310,259,342,1 159,308,190,334,3 429,450,460,481,5 282,139,311,164,6 215,532,241,559,3 404,438,432,496,2 349,199,407,250,2
/home/jovyan/yff/dataset/deeppcb/VOCdevkit/VOC2007/JPEGImages/13000074.jpg 319,85,354,129,1 484,135,542,167,2 408,211,445,235,3 292,308,322,345,4 141,250,184,296,5 579,36,610,67,6 202,594,232,620,5
/home/jovyan/yff/dataset/deeppcb/VOCdevkit/VOC2007/JPEGImages/12300243.jpg 282,359,316,393,1 94,262,126,304,2 181,206,213,231,4 219,132,256,179,6 156,496,189,529,4
/home/jovyan/yff/dataset/deeppcb/VOCdevkit/VOC2007/JPEGImages/44000019.jpg 420,489,543,531,1 73,291,136,358,2 119,104,166,162,2 332,106,373,134,3 336,198,412,276,1 273,45,304,81,4 283,213,317,245,5 27,263,66,295,6
/home/jovyan/yff/dataset/deeppcb/VOCdevkit/VOC2007/JPEGImages/20085195.jpg 134,328,182,430,1 257,404,282,467,2 76,402,107,429,3 31,500,58,529,3 190,323,226,357,4 347,360,376,385,6 160,465,211,501,5
/home/jovyan/yff/dataset/deeppcb/VOCdevkit/VOC2007/JPEGImages/20085121.jpg 156,131,192,164,1 211,280,264,304,2 174,253,205,282,3 185,373,218,406,4 282,394,317,429,5 522,565,555,598,6 406,500,437,524,3 407,437,454,464,2 348,307,413,337,2
/home/jovyan/yff/dataset/deeppcb/VOCdevkit/VOC2007/JPEGImages/92000085.jpg 142,403,273,458,1 169,217,247,252,2 177,92,225,131,3 67,351,107,394,3
/home/jovyan/yff/dataset/deeppcb/VOCdevkit/VOC2007/JPEGImages/77000007.jpg 469,536,552,594,1 285,253,320,294,3 326,176,369,209,4 404,253,434,293,6 111,309,150,356,5 470,101,539,153,1
/home/jovyan/yff/dataset/deeppcb/VOCdevkit/VOC2007/JPEGImages/92000089.jpg 184,220,305,269,1 168,115,250,153,2 146,347,191,384,3 187,438,222,478,6 116,545,171,587,5 276,529,306,570,5
/home/jovyan/yff/dataset/deeppcb/VOCdevkit/VOC2007/JPEGImages/00041069.jpg 156,147,193,179,1 318,145,357,174,3 186,213,227,242,5 172,322,218,355,6 260,350,291,387,4 363,248,400,278,4 414,64,446,94,4 203,475,247,513,3
/home/jovyan/yff/dataset/deeppcb/VOCdevkit/VOC2007/JPEGImages/00041209.jpg 226,141,259,178,1 245,219,274,320,2 210,370,248,397,4 268,525,318,580,1 448,426,483,454,3
/home/jovyan/yff/dataset/deeppcb/VOCdevkit/VOC2007/JPEGImages/13000013.jpg 491,103,529,136,1 197,336,229,365,3 339,307,372,334,4 453,379,488,407,4 229,397,261,421,6 213,525,268,554,3 569,124,622,155,2
/home/jovyan/yff/dataset/deeppcb/VOCdevkit/VOC2007/JPEGImages/44000024.jpg 246,139,277,198,1 175,514,230,562,1 309,176,334,224,2 125,447,163,492,2 447,343,479,372,3 606,115,639,139,3 518,162,549,198,4 216,24,250,54,4 568,272,600,303,5 94,547,124,579,6
/home/jovyan/yff/dataset/deeppcb/VOCdevkit/VOC2007/JPEGImages/00041017.jpg 487,117,546,148,1 129,190,160,219,3 49,149,84,178,4 96,51,149,94,6 247,258,278,310,5 464,375,509,432,5 222,430,260,460,6 108,254,141,285,3 257,27,308,56,6
/home/jovyan/yff/dataset/deeppcb/VOCdevkit/VOC2007/JPEGImages/20085278.jpg 253,203,289,231,1 365,309,403,335,2 325,86,352,112,3 475,73,506,102,4 69,226,95,253,6 132,159,164,189,5 355,189,386,216,4
/home/jovyan/yff/dataset/deeppcb/VOCdevkit/VOC2007/JPEGImages/20085288.jpg 350,476,387,501,1 204,321,229,356,2 166,228,220,254,2 297,165,321,192,3 120,399,153,427,5 62,330,90,355,6 580,359,607,390,4
/home/jovyan/yff/dataset/deeppcb/VOCdevkit/VOC2007/JPEGImages/90100017.jpg 60,176,97,206,1 84,268,120,295,2 23,261,61,286,2 131,79,171,104,3 404,256,438,282,4 588,394,627,455,6 10,68,44,104,6 295,9,330,39,3
/home/jovyan/yff/dataset/deeppcb/VOCdevkit/VOC2007/JPEGImages/13000002.jpg 208,261,249,287,2 331,326,361,351,4 422,211,455,241,4 34,224,68,279,5 455,298,486,325,6 156,114,190,140,4 215,50,248,75,3 426,111,455,143,2 275,471,307,497,2 526,247,566,276,5
/home/jovyan/yff/dataset/deeppcb/VOCdevkit/VOC2007/JPEGImages/92000029.jpg 68,338,147,369,1 342,523,418,569,1 244,413,304,474,3 145,238,177,283,5 226,325,262,367,6
/home/jovyan/yff/dataset/deeppcb/VOCdevkit/VOC2007/JPEGImages/20085025.jpg 496,162,528,190,1 503,68,543,94,2 196,61,233,95,1 367,74,426,103,2 169,147,203,177,3 121,103,154,131,4 248,342,284,378,5 75,166,111,202,6
/home/jovyan/yff/dataset/deeppcb/VOCdevkit/VOC2007/JPEGImages/20085241.jpg 239,183,270,219,1 77,259,103,319,2 379,289,415,337,1 443,154,489,181,3 603,356,633,393,3 525,286,555,317,4 479,262,508,292,5 612,444,638,475,6
/home/jovyan/yff/dataset/deeppcb/VOCdevkit/VOC2007/JPEGImages/13000111.jpg 259,233,339,280,3 458,236,496,276,5 164,408,197,450,6
/home/jovyan/yff/dataset/deeppcb/VOCdevkit/VOC2007/JPEGImages/12100024.jpg 227,80,285,131,1 204,380,232,410,3 338,247,371,273,4 195,219,228,257,6 399,336,439,387,5
/home/jovyan/yff/dataset/deeppcb/VOCdevkit/VOC2007/JPEGImages/20085193.jpg 292,225,326,255,1 280,324,317,352,2 440,362,467,388,3 267,300,299,335,4 517,59,549,91,6 380,458,444,486,2 347,251,379,281,5 143,261,181,287,4 362,517,388,545,3
/home/jovyan/yff/dataset/deeppcb/VOCdevkit/VOC2007/JPEGImages/00041019.jpg 224,295,274,354,1 325,320,359,354,3 48,372,87,406,5 22,231,60,272,6 387,325,437,365,4 38,273,70,305,3
/home/jovyan/yff/dataset/deeppcb/VOCdevkit/VOC2007/JPEGImages/12100007.jpg 187,443,240,476,1 309,443,342,476,2 184,230,222,257,3 384,212,414,249,5 292,322,321,353,6 215,357,248,391,4
/home/jovyan/yff/dataset/deeppcb/VOCdevkit/VOC2007/JPEGImages/20085032.jpg 519,325,555,358,1 561,285,591,311,1 345,167,383,194,3 569,385,601,409,4 148,354,181,386,5 296,221,328,253,6 289,115,322,144,6
/home/jovyan/yff/dataset/deeppcb/VOCdevkit/VOC2007/JPEGImages/20085148.jpg 327,213,364,247,1 332,320,387,346,2 413,242,465,267,2 257,470,292,496,4 195,432,222,460,3 87,282,118,312,5 185,155,215,188,6 386,163,416,193,4 373,68,434,101,2
/home/jovyan/yff/dataset/deeppcb/VOCdevkit/VOC2007/JPEGImages/00041126.jpg 93,217,156,267,1 448,36,474,63,3 139,163,168,196,4 176,368,209,406,5 174,181,211,220,6 385,170,419,196,4 294,393,327,420,3 95,285,128,314,3 383,276,426,309,3 65,499,96,535,5 290,542,314,581,6 208,115,237,146,4
