# Supplementary material for: YOLOv8-DEE: a high-precision model for printed circuit board defect detection
Source: PeerJ Comput Sci. 2024 Dec 12;10:e2548. doi: 10.7717/peerj-cs.2548 (PMC11888845; doi:10.7717/peerj-cs.2548)
Supplement: Supplemental Information 1 [file peerj-cs-10-2548-s001.zip › 2007_val.txt]

/home/jovyan/yff/dataset/deeppcb/VOCdevkit/VOC2007/JPEGImages/20085319.jpg 79,133,112,167,1 84,222,157,250,2 87,191,113,219,3 287,156,317,185,6
/home/jovyan/yff/dataset/deeppcb/VOCdevkit/VOC2007/JPEGImages/00041111.jpg 116,430,152,459,1 285,414,309,452,2 290,213,324,246,5 177,147,218,172,6 70,159,105,194,4 21,334,57,361,3 185,446,222,479,1 51,577,88,603,3
/home/jovyan/yff/dataset/deeppcb/VOCdevkit/VOC2007/JPEGImages/20085204.jpg 16,24,60,64,1 390,556,464,581,2 358,137,386,164,3 34,211,66,240,4 419,146,446,176,6 237,165,277,198,5 211,519,266,548,1
/home/jovyan/yff/dataset/deeppcb/VOCdevkit/VOC2007/JPEGImages/13000107.jpg 176,434,223,471,3 82,129,123,165,4 477,227,517,267,6 305,329,351,371,5 455,346,507,396,5 79,230,115,265,6 347,198,385,224,3
/home/jovyan/yff/dataset/deeppcb/VOCdevkit/VOC2007/JPEGImages/12100164.jpg 199,350,231,380,1 88,294,133,319,2 82,179,141,207,2 150,196,188,231,4 349,310,387,340,2 461,203,493,230,3 186,242,219,271,5 20,165,49,195,6
/home/jovyan/yff/dataset/deeppcb/VOCdevkit/VOC2007/JPEGImages/20085113.jpg 314,203,352,229,1 227,118,251,170,2 374,369,409,409,4 32,453,65,480,4 263,337,293,372,5 258,435,289,462,6 160,496,192,531,1
/home/jovyan/yff/dataset/deeppcb/VOCdevkit/VOC2007/JPEGImages/12300139.jpg 148,284,180,309,1 242,156,272,184,3 289,132,321,162,5 230,512,267,539,1 267,441,299,472,4 544,540,571,568,6
/home/jovyan/yff/dataset/deeppcb/VOCdevkit/VOC2007/JPEGImages/92000005.jpg 161,374,236,413,1 293,144,375,192,2 193,217,234,253,3 359,432,407,480,4 478,324,518,364,4
/home/jovyan/yff/dataset/deeppcb/VOCdevkit/VOC2007/JPEGImages/44000023.jpg 128,126,152,171,1 343,147,398,175,2 61,20,96,67,1 307,173,341,208,3 530,230,555,268,4 399,499,427,528,5 527,299,555,325,6
/home/jovyan/yff/dataset/deeppcb/VOCdevkit/VOC2007/JPEGImages/44000044.jpg 7,214,50,268,1 110,20,136,63,3 75,158,110,187,4 54,573,83,604,5 16,583,47,614,6 578,16,632,78,1
/home/jovyan/yff/dataset/deeppcb/VOCdevkit/VOC2007/JPEGImages/20085237.jpg 145,221,174,264,1 253,259,277,302,2 538,444,591,474,2 345,559,376,586,1 381,193,410,226,3 372,78,404,119,4 592,499,620,526,5 499,27,534,75,6
/home/jovyan/yff/dataset/deeppcb/VOCdevkit/VOC2007/JPEGImages/90100037.jpg 110,378,140,407,1 256,238,310,283,3 154,254,203,300,5 426,243,481,281,6 376,413,413,446,4 9,270,39,301,1
/home/jovyan/yff/dataset/deeppcb/VOCdevkit/VOC2007/JPEGImages/20085158.jpg 602,387,629,413,3 83,184,115,221,5
/home/jovyan/yff/dataset/deeppcb/VOCdevkit/VOC2007/JPEGImages/44000050.jpg 166,470,202,525,1 136,576,209,623,2 25,308,55,345,3 346,450,387,493,4 368,528,399,564,4 15,1,52,29,5 55,559,85,592,6
/home/jovyan/yff/dataset/deeppcb/VOCdevkit/VOC2007/JPEGImages/77000088.jpg 170,154,233,182,1 323,97,364,154,3 268,429,309,473,5 322,344,363,378,6 182,563,214,597,6 276,551,328,586,3 403,391,440,422,4
/home/jovyan/yff/dataset/deeppcb/VOCdevkit/VOC2007/JPEGImages/12100053.jpg 380,357,412,391,1 339,264,382,296,2 225,333,260,360,3 87,319,126,367,5 277,475,304,514,6 322,416,348,453,6
/home/jovyan/yff/dataset/deeppcb/VOCdevkit/VOC2007/JPEGImages/12100160.jpg 64,202,95,235,1 123,189,157,218,2 344,241,382,267,3 414,241,446,268,4 436,469,464,499,6 194,510,224,545,4 93,469,132,514,3 116,393,161,427,2 504,236,535,265,4
/home/jovyan/yff/dataset/deeppcb/VOCdevkit/VOC2007/JPEGImages/13000096.jpg 266,336,312,373,1 268,250,300,275,3 168,360,219,388,4 143,132,192,172,5 37,465,66,508,6
/home/jovyan/yff/dataset/deeppcb/VOCdevkit/VOC2007/JPEGImages/44000104.jpg 417,408,460,461,1 595,330,622,408,2 539,479,572,534,3 345,242,384,285,5 581,234,631,282,4 13,460,43,508,6
/home/jovyan/yff/dataset/deeppcb/VOCdevkit/VOC2007/JPEGImages/12300237.jpg 241,428,274,454,1 265,262,306,293,3 178,207,226,243,5 426,404,462,430,3 516,378,547,418,2 569,319,603,344,3
/home/jovyan/yff/dataset/deeppcb/VOCdevkit/VOC2007/JPEGImages/12300128.jpg 277,147,311,178,1 526,481,567,510,2 117,444,156,474,3 229,441,271,477,3 165,300,205,334,5 73,479,107,507,6
/home/jovyan/yff/dataset/deeppcb/VOCdevkit/VOC2007/JPEGImages/13000090.jpg 156,333,206,370,1 310,334,348,377,1 264,362,301,401,4 465,273,493,301,6 424,215,452,243,5
/home/jovyan/yff/dataset/deeppcb/VOCdevkit/VOC2007/JPEGImages/13000028.jpg 250,104,277,139,1 484,323,519,354,1 546,396,583,429,2 359,28,406,63,2 54,80,87,104,3 225,65,250,98,3 161,36,197,60,4 561,156,585,187,4 97,216,127,245,5 422,282,456,308,5 305,182,333,207,6 57,175,86,201,6
/home/jovyan/yff/dataset/deeppcb/VOCdevkit/VOC2007/JPEGImages/13000001.jpg 288,519,362,563,1 581,456,634,482,2 439,366,472,397,3 488,281,518,306,4 469,426,506,456,6 359,447,390,473,3 126,217,161,247,5 292,98,327,141,5
/home/jovyan/yff/dataset/deeppcb/VOCdevkit/VOC2007/JPEGImages/12100030.jpg 93,28,132,65,1 190,243,223,268,3 186,367,227,396,3 291,290,324,328,5 378,412,412,454,6 77,476,120,515,1
/home/jovyan/yff/dataset/deeppcb/VOCdevkit/VOC2007/JPEGImages/00041022.jpg 188,485,236,541,1 32,462,59,501,2 297,481,333,513,3 327,284,366,340,5 123,509,147,544,6
/home/jovyan/yff/dataset/deeppcb/VOCdevkit/VOC2007/JPEGImages/00041202.jpg 264,571,310,606,1 215,365,251,401,3 255,164,294,197,4 291,412,358,442,6
/home/jovyan/yff/dataset/deeppcb/VOCdevkit/VOC2007/JPEGImages/12100161.jpg 133,341,164,366,1 60,100,110,126,2 247,44,287,81,2 251,204,290,235,5 445,292,470,328,6 92,228,142,269,5 373,470,408,494,4
/home/jovyan/yff/dataset/deeppcb/VOCdevkit/VOC2007/JPEGImages/00041129.jpg 196,177,235,216,1 238,204,268,258,2 239,285,269,315,3 170,303,206,335,3 440,353,471,381,3 443,272,473,306,2 49,461,87,488,5 185,91,218,121,4 159,152,193,184,1
/home/jovyan/yff/dataset/deeppcb/VOCdevkit/VOC2007/JPEGImages/00041204.jpg 281,351,340,408,1 404,317,433,378,2 202,224,240,265,3 217,165,252,204,4 359,167,398,200,5 335,38,388,65,6
/home/jovyan/yff/dataset/deeppcb/VOCdevkit/VOC2007/JPEGImages/50600010.jpg 322,328,363,374,1 242,225,273,266,2 392,82,425,111,3 72,162,102,192,5 244,129,277,163,6
/home/jovyan/yff/dataset/deeppcb/VOCdevkit/VOC2007/JPEGImages/13000113.jpg 273,387,340,446,3 462,316,507,357,5 159,215,194,264,6 32,261,68,290,3 306,146,338,172,3
/home/jovyan/yff/dataset/deeppcb/VOCdevkit/VOC2007/JPEGImages/13000157.jpg 343,314,420,345,1 228,188,263,224,4 131,253,163,292,5 245,341,272,382,6 188,426,229,453,3
/home/jovyan/yff/dataset/deeppcb/VOCdevkit/VOC2007/JPEGImages/92000077.jpg 154,428,239,484,1 142,196,188,231,2 203,287,240,319,3 369,394,403,423,4 430,361,462,398,6 343,538,381,587,5 335,136,374,169,3
/home/jovyan/yff/dataset/deeppcb/VOCdevkit/VOC2007/JPEGImages/13000205.jpg 117,470,172,505,1 61,314,93,340,3 18,535,44,574,4 173,274,208,312,5 22,256,54,288,6 19,81,59,121,6 260,371,323,424,5 68,224,98,254,4
/home/jovyan/yff/dataset/deeppcb/VOCdevkit/VOC2007/JPEGImages/77000017.jpg 383,414,455,451,1 142,396,189,432,3 317,350,351,385,6 63,218,103,264,4 330,130,389,171,4 248,250,287,297,6
/home/jovyan/yff/dataset/deeppcb/VOCdevkit/VOC2007/JPEGImages/44000022.jpg 146,15,184,77,1 109,148,147,187,2 364,110,391,142,3 47,365,77,409,4 288,115,315,144,5 514,298,540,323,6
/home/jovyan/yff/dataset/deeppcb/VOCdevkit/VOC2007/JPEGImages/13000199.jpg 59,184,113,279,1 50,376,92,403,3 99,178,140,209,4 151,226,187,251,4 40,508,83,551,6 386,310,427,351,5 65,34,107,66,4 99,453,129,479,3
/home/jovyan/yff/dataset/deeppcb/VOCdevkit/VOC2007/JPEGImages/13000064.jpg 275,337,308,366,1 301,347,338,374,2 404,372,444,401,4 151,227,188,259,5 83,272,119,302,6 408,540,444,572,5 77,508,108,536,3 141,373,188,408,1
/home/jovyan/yff/dataset/deeppcb/VOCdevkit/VOC2007/JPEGImages/92000071.jpg 113,97,200,137,1 285,177,329,210,3 168,400,212,434,4 296,332,338,373,4 166,274,205,312,6 351,92,388,129,5 15,150,105,216,1
/home/jovyan/yff/dataset/deeppcb/VOCdevkit/VOC2007/JPEGImages/00041164.jpg 503,374,536,405,1 392,103,422,137,1 164,228,202,256,4 343,259,376,297,6 311,141,341,179,5 123,192,163,222,4 383,417,447,451,1 273,222,310,252,3 169,84,205,109,3
/home/jovyan/yff/dataset/deeppcb/VOCdevkit/VOC2007/JPEGImages/00041014.jpg 521,494,551,526,1 514,342,561,368,2 456,522,486,553,3 227,280,264,306,3 167,73,197,104,3 397,125,430,160,5 346,376,388,402,6 282,486,314,521,5 152,352,189,383,4 349,148,381,181,5
/home/jovyan/yff/dataset/deeppcb/VOCdevkit/VOC2007/JPEGImages/20085122.jpg 310,273,347,303,1 203,308,265,335,2 274,312,305,343,4 162,525,193,551,3 407,178,438,206,3 71,214,101,248,4 354,525,387,554,5 526,186,554,214,6 64,335,97,371,1 136,110,167,145,2
/home/jovyan/yff/dataset/deeppcb/VOCdevkit/VOC2007/JPEGImages/12100131.jpg 218,341,271,368,1 244,55,276,132,2 114,276,154,311,3 128,42,211,113,2 417,418,451,466,3 536,283,595,347,5
/home/jovyan/yff/dataset/deeppcb/VOCdevkit/VOC2007/JPEGImages/00041176.jpg 150,202,198,260,1 338,146,396,173,2 186,76,234,114,3 65,116,97,154,4 282,180,316,212,5 388,123,421,168,6 207,374,243,405,3 78,343,129,387,1
/home/jovyan/yff/dataset/deeppcb/VOCdevkit/VOC2007/JPEGImages/44000034.jpg 157,165,214,189,1 146,273,188,313,1 334,265,387,287,2 326,459,371,529,2 498,357,525,395,3 618,204,639,247,3 354,229,388,259,4 303,31,343,66,4 276,7,302,32,6 67,257,95,285,5
/home/jovyan/yff/dataset/deeppcb/VOCdevkit/VOC2007/JPEGImages/12100016.jpg 53,395,80,425,1 210,216,241,248,1 309,233,334,264,3 536,167,570,204,5 386,293,422,328,6 445,485,484,521,5 196,566,227,599,4 411,559,451,613,1
/home/jovyan/yff/dataset/deeppcb/VOCdevkit/VOC2007/JPEGImages/12300062.jpg 48,217,90,278,1 144,189,186,219,3 181,342,217,367,3 305,277,333,306,6 486,486,524,526,5
/home/jovyan/yff/dataset/deeppcb/VOCdevkit/VOC2007/JPEGImages/44000011.jpg 497,515,521,555,1 576,477,614,538,2 542,385,569,421,4 344,573,396,602,4 457,27,487,59,3 430,136,458,163,5 533,88,559,111,6 369,0,394,24,6
/home/jovyan/yff/dataset/deeppcb/VOCdevkit/VOC2007/JPEGImages/13000195.jpg 246,362,316,388,1 110,519,151,547,3 536,466,572,495,3 138,266,172,294,4 172,150,201,176,5 325,236,361,265,6
/home/jovyan/yff/dataset/deeppcb/VOCdevkit/VOC2007/JPEGImages/13000019.jpg 472,333,510,359,1 462,452,494,478,1 609,479,639,511,1 458,386,494,416,2 377,486,429,512,2 23,385,58,409,3 209,580,243,608,3 514,280,548,314,4 504,397,535,430,4 301,162,329,187,5 537,595,567,619,5 325,280,352,305,6 120,49,147,78,6
/home/jovyan/yff/dataset/deeppcb/VOCdevkit/VOC2007/JPEGImages/00041114.jpg 218,344,253,380,1 158,368,186,422,2 287,380,319,421,4 181,194,217,218,6 206,269,240,302,5 392,411,427,441,3 393,266,426,296,5 99,447,125,490,2 502,475,539,501,3
/home/jovyan/yff/dataset/deeppcb/VOCdevkit/VOC2007/JPEGImages/13000085.jpg 383,439,422,473,1 262,257,296,280,1 193,431,227,465,1 303,328,335,355,3 299,122,331,159,5 308,31,336,59,6 102,270,142,296,4 159,273,189,307,3 359,193,421,219,2
/home/jovyan/yff/dataset/deeppcb/VOCdevkit/VOC2007/JPEGImages/20085079.jpg 294,154,330,187,1 102,453,132,510,2 521,255,568,300,2 275,372,314,400,1 112,413,146,443,1 391,396,420,422,4 422,361,453,385,4 343,85,454,136,2 262,434,294,465,6
/home/jovyan/yff/dataset/deeppcb/VOCdevkit/VOC2007/JPEGImages/20085211.jpg 212,56,243,85,1 49,382,78,416,1 415,124,471,164,2 52,67,83,95,2 515,541,539,572,3 26,73,50,107,3 410,225,438,258,5 348,97,375,122,6
/home/jovyan/yff/dataset/deeppcb/VOCdevkit/VOC2007/JPEGImages/77000043.jpg 149,424,208,462,1 152,187,185,226,4 288,200,321,234,6 97,284,132,325,5 69,172,105,203,4 269,249,306,288,3 541,67,578,120,5
/home/jovyan/yff/dataset/deeppcb/VOCdevkit/VOC2007/JPEGImages/20085265.jpg 164,283,200,315,1 107,327,136,352,3 470,371,523,399,2 568,236,598,270,4 275,239,307,270,5 133,46,162,72,6 402,297,430,323,3
/home/jovyan/yff/dataset/deeppcb/VOCdevkit/VOC2007/JPEGImages/13000020.jpg 98,176,130,210,1 251,136,275,168,1 328,111,361,145,2 59,107,83,144,2 388,166,418,206,2 415,253,451,277,3 264,290,295,316,3 337,51,369,80,3 128,38,160,65,5 386,331,411,363,5 378,256,407,286,6 435,124,466,160,6
/home/jovyan/yff/dataset/deeppcb/VOCdevkit/VOC2007/JPEGImages/12300239.jpg 220,202,253,228,1 31,336,63,391,2 186,335,218,364,3 522,355,562,391,5 112,200,161,237,6 313,375,349,408,4 545,262,572,290,5
/home/jovyan/yff/dataset/deeppcb/VOCdevkit/VOC2007/JPEGImages/13000146.jpg 148,206,185,253,6 244,171,279,199,4 549,188,582,220,6 344,117,379,149,4
/home/jovyan/yff/dataset/deeppcb/VOCdevkit/VOC2007/JPEGImages/12300127.jpg 460,162,493,194,3 219,254,256,289,2 198,134,233,161,3 399,63,433,95,5 216,206,244,237,6
/home/jovyan/yff/dataset/deeppcb/VOCdevkit/VOC2007/JPEGImages/00041013.jpg 161,341,226,381,1 279,337,317,366,3 306,510,336,548,5 340,400,381,433,6 93,266,124,292,4 106,217,138,247,3 552,359,588,392,2 483,500,517,528,5 322,204,360,236,4
/home/jovyan/yff/dataset/deeppcb/VOCdevkit/VOC2007/JPEGImages/00041168.jpg 376,327,444,365,1 514,149,564,188,1 147,60,184,91,4 269,220,310,255,5 49,136,83,173,6 432,93,463,125,5 382,114,421,140,3 353,405,410,432,6
/home/jovyan/yff/dataset/deeppcb/VOCdevkit/VOC2007/JPEGImages/13000170.jpg 80,248,108,275,3 226,156,261,182,4 320,275,352,311,6 559,349,591,392,6 232,283,265,314,3 128,160,170,200,5
/home/jovyan/yff/dataset/deeppcb/VOCdevkit/VOC2007/JPEGImages/90100072.jpg 54,303,83,331,1 114,449,191,484,2 272,328,308,359,4 235,110,285,145,5
/home/jovyan/yff/dataset/deeppcb/VOCdevkit/VOC2007/JPEGImages/44000110.jpg 44,234,131,295,1 360,99,438,216,1 480,91,600,171,2 234,369,262,411,3 127,90,202,156,4 566,455,620,506,5 288,14,316,40,6
/home/jovyan/yff/dataset/deeppcb/VOCdevkit/VOC2007/JPEGImages/20085030.jpg 172,430,204,463,1 275,337,327,367,2 239,377,274,402,4 230,554,268,590,5 322,357,361,392,6 604,171,639,201,1 73,49,126,78,2 361,354,408,380,2
/home/jovyan/yff/dataset/deeppcb/VOCdevkit/VOC2007/JPEGImages/50600038.jpg 89,208,128,250,1 165,113,195,156,2 230,68,266,97,3 219,239,256,276,3 386,159,417,188,5 372,365,400,396,6
/home/jovyan/yff/dataset/deeppcb/VOCdevkit/VOC2007/JPEGImages/00041190.jpg 196,234,230,269,1 116,168,143,209,2 153,119,189,152,3 492,108,528,140,4 332,185,367,215,5 351,42,391,72,6
/home/jovyan/yff/dataset/deeppcb/VOCdevkit/VOC2007/JPEGImages/77000013.jpg 566,585,614,621,2 239,426,289,453,3 418,296,462,339,3 115,296,163,332,5 386,587,426,627,6
/home/jovyan/yff/dataset/deeppcb/VOCdevkit/VOC2007/JPEGImages/12100040.jpg 92,226,129,256,1 99,369,221,423,2 236,237,277,294,5 84,60,112,93,6
/home/jovyan/yff/dataset/deeppcb/VOCdevkit/VOC2007/JPEGImages/13000072.jpg 217,394,258,419,1 278,321,307,354,4 325,419,359,451,6 288,183,320,214,5 152,205,191,237,4 417,222,447,252,4
/home/jovyan/yff/dataset/deeppcb/VOCdevkit/VOC2007/JPEGImages/50600054.jpg 173,208,203,247,1 378,193,406,232,2 240,178,299,207,3 294,420,333,447,5 155,371,183,407,6 390,138,424,177,4
/home/jovyan/yff/dataset/deeppcb/VOCdevkit/VOC2007/JPEGImages/92000047.jpg 207,106,296,147,1 155,178,238,224,2 128,280,190,333,3 329,260,390,308,4 454,286,490,317,6 357,99,395,128,5 37,73,73,166,2
/home/jovyan/yff/dataset/deeppcb/VOCdevkit/VOC2007/JPEGImages/20085085.jpg 389,403,419,434,1 130,383,161,424,2 427,409,455,434,3 475,428,506,459,4 427,210,465,245,5 275,191,306,224,4 300,164,331,192,3 88,201,114,229,3
/home/jovyan/yff/dataset/deeppcb/VOCdevkit/VOC2007/JPEGImages/20085297.jpg 133,84,169,112,1 76,154,128,193,2 454,247,482,271,3 429,210,462,240,4 264,210,292,237,4 332,127,364,153,3 403,97,430,122,3
/home/jovyan/yff/dataset/deeppcb/VOCdevkit/VOC2007/JPEGImages/92000102.jpg 172,316,251,357,1 120,172,201,213,2 285,168,331,195,3 374,307,418,345,4 446,180,479,206,3
/home/jovyan/yff/dataset/deeppcb/VOCdevkit/VOC2007/JPEGImages/12100000.jpg 204,420,255,445,1 463,503,495,528,1 420,334,453,363,3 224,367,265,398,4 143,209,187,252,5 371,519,398,550,6 75,408,115,437,3
/home/jovyan/yff/dataset/deeppcb/VOCdevkit/VOC2007/JPEGImages/50600029.jpg 243,446,321,503,1 256,247,301,280,2 314,180,350,217,4 198,131,228,165,4 114,159,147,189,6 400,124,443,155,5 38,106,71,136,4 123,91,166,132,1
/home/jovyan/yff/dataset/deeppcb/VOCdevkit/VOC2007/JPEGImages/77000103.jpg 93,233,139,294,1 190,93,231,120,2 344,390,380,418,3 171,600,206,631,6 316,560,360,601,5
/home/jovyan/yff/dataset/deeppcb/VOCdevkit/VOC2007/JPEGImages/20085018.jpg 496,207,526,227,1 544,459,572,484,1 592,300,619,324,3 489,151,521,174,4 504,300,541,320,2 505,402,541,427,2 217,498,249,527,5 200,163,225,187,6
/home/jovyan/yff/dataset/deeppcb/VOCdevkit/VOC2007/JPEGImages/92000057.jpg 252,285,332,321,1 345,407,393,439,3 422,487,465,540,5 497,392,535,436,6 64,480,108,529,5 98,142,143,222,2 95,352,214,391,1
/home/jovyan/yff/dataset/deeppcb/VOCdevkit/VOC2007/JPEGImages/12100012.jpg 84,259,120,295,1 391,221,422,253,3 460,83,492,118,4 352,360,390,397,5 403,24,445,57,6
/home/jovyan/yff/dataset/deeppcb/VOCdevkit/VOC2007/JPEGImages/12100059.jpg 210,334,266,377,1 236,225,281,259,2 210,101,249,131,3 380,310,410,337,4 83,452,109,486,6 103,228,148,275,5 421,295,454,322,4
/home/jovyan/yff/dataset/deeppcb/VOCdevkit/VOC2007/JPEGImages/00041138.jpg 168,368,204,405,1 368,310,396,347,2 139,451,172,479,4 289,343,323,372,3 206,201,240,235,5 292,28,322,68,6 389,224,422,250,3 437,327,469,364,2
/home/jovyan/yff/dataset/deeppcb/VOCdevkit/VOC2007/JPEGImages/12300234.jpg 73,340,117,368,1 568,191,629,228,2 60,281,91,320,2 229,268,263,310,3 274,199,313,237,4
/home/jovyan/yff/dataset/deeppcb/VOCdevkit/VOC2007/JPEGImages/90100060.jpg 290,230,323,256,1 272,380,300,415,4 283,454,318,484,6 269,288,301,320,5 51,377,82,412,4 194,518,240,567,5 50,527,85,562,4 26,458,64,499,3 506,229,542,258,1 248,119,278,149,4
/home/jovyan/yff/dataset/deeppcb/VOCdevkit/VOC2007/JPEGImages/00041089.jpg 160,472,201,501,1 34,324,85,353,2 153,164,189,202,3 178,253,212,291,5 435,146,469,187,6 53,104,103,138,2 136,88,166,117,4
/home/jovyan/yff/dataset/deeppcb/VOCdevkit/VOC2007/JPEGImages/12000593.jpg 271,349,315,393,1 182,160,211,206,2 330,131,373,166,2 375,180,405,212,3 329,274,362,302,4
/home/jovyan/yff/dataset/deeppcb/VOCdevkit/VOC2007/JPEGImages/00041090.jpg 157,224,199,265,1 159,317,203,346,3 293,418,349,451,2 297,363,337,393,3 199,147,240,181,5 208,39,255,72,6 354,356,387,387,4 93,421,122,463,4 134,463,173,501,3
/home/jovyan/yff/dataset/deeppcb/VOCdevkit/VOC2007/JPEGImages/20085222.jpg 382,243,412,279,1 292,291,323,332,1 376,527,413,551,1 422,282,453,343,2 554,410,580,468,2 81,233,111,261,3 454,12,482,49,4 238,182,277,220,5 3,461,32,489,6
/home/jovyan/yff/dataset/deeppcb/VOCdevkit/VOC2007/JPEGImages/50600056.jpg 140,459,181,499,1 330,354,360,396,2 251,165,292,200,3 500,228,531,256,6 293,259,327,289,5
/home/jovyan/yff/dataset/deeppcb/VOCdevkit/VOC2007/JPEGImages/92000078.jpg 157,215,241,274,1 309,297,406,336,2 470,448,507,483,4 534,245,573,283,3 423,123,466,184,6
/home/jovyan/yff/dataset/deeppcb/VOCdevkit/VOC2007/JPEGImages/20085172.jpg 139,92,185,121,1 428,64,463,98,1 120,363,153,390,4 362,87,396,121,4 280,172,316,205,5 353,458,383,484,6 164,224,229,255,2
/home/jovyan/yff/dataset/deeppcb/VOCdevkit/VOC2007/JPEGImages/90100069.jpg 354,398,387,430,1 360,119,407,150,2 176,305,229,347,5 230,570,272,607,6 226,443,265,478,4 103,435,140,469,1 496,483,538,520,4
/home/jovyan/yff/dataset/deeppcb/VOCdevkit/VOC2007/JPEGImages/50600046.jpg 333,119,368,159,1 288,228,332,257,2 149,268,188,316,3 224,312,252,343,4 312,378,349,413,6 382,309,415,342,4
/home/jovyan/yff/dataset/deeppcb/VOCdevkit/VOC2007/JPEGImages/00041150.jpg 204,244,246,277,1 259,253,292,296,2 305,314,338,353,3 371,264,402,297,4 302,130,356,160,6 391,194,437,221,5
/home/jovyan/yff/dataset/deeppcb/VOCdevkit/VOC2007/JPEGImages/00041074.jpg 171,197,206,225,1 295,296,329,325,3 247,255,279,295,5 208,397,235,440,6 236,202,272,238,5 156,475,194,502,4 278,345,306,388,2 345,352,383,378,1
/home/jovyan/yff/dataset/deeppcb/VOCdevkit/VOC2007/JPEGImages/92000105.jpg 62,275,152,328,1 221,398,264,429,4 405,341,438,377,5 310,259,346,310,6 312,178,349,216,4
/home/jovyan/yff/dataset/deeppcb/VOCdevkit/VOC2007/JPEGImages/77000106.jpg 267,243,359,306,2 341,183,379,211,3 431,329,469,365,3 132,396,187,444,5 136,314,184,345,6
/home/jovyan/yff/dataset/deeppcb/VOCdevkit/VOC2007/JPEGImages/44000068.jpg 217,267,259,320,1 428,27,518,53,2 255,332,285,368,3 167,378,206,405,4 415,91,448,123,5 538,45,567,74,6
/home/jovyan/yff/dataset/deeppcb/VOCdevkit/VOC2007/JPEGImages/12100165.jpg 224,339,276,379,1 113,263,146,291,2 365,230,399,259,3 125,381,162,413,2 226,195,257,223,3 295,151,327,177,4 380,143,405,173,6 426,299,454,331,5
/home/jovyan/yff/dataset/deeppcb/VOCdevkit/VOC2007/JPEGImages/90100064.jpg 299,439,335,470,1 427,298,465,337,2 233,372,263,407,4 202,204,251,242,5 130,333,167,370,6 421,482,448,516,1
/home/jovyan/yff/dataset/deeppcb/VOCdevkit/VOC2007/JPEGImages/20085154.jpg 13,335,48,368,1 391,281,426,318,1 300,129,352,161,2 102,59,129,85,3 300,64,327,92,3 403,210,429,237,3 319,201,349,229,4
/home/jovyan/yff/dataset/deeppcb/VOCdevkit/VOC2007/JPEGImages/90100083.jpg 114,389,147,417,1 119,146,153,194,2 69,251,97,282,3 176,77,205,107,3 242,348,280,392,5 46,200,73,230,6
/home/jovyan/yff/dataset/deeppcb/VOCdevkit/VOC2007/JPEGImages/20085234.jpg 264,467,297,504,1 513,437,552,467,1 336,311,369,358,2 335,423,360,480,2 245,400,290,441,4 226,438,258,466,5 371,590,407,625,6
/home/jovyan/yff/dataset/deeppcb/VOCdevkit/VOC2007/JPEGImages/90100041.jpg 512,552,575,588,2 221,517,257,553,1 199,366,276,405,4 410,159,454,206,5 220,258,255,293,6
/home/jovyan/yff/dataset/deeppcb/VOCdevkit/VOC2007/JPEGImages/00041162.jpg 138,240,195,278,1 311,295,343,320,3 283,179,321,217,5 370,64,403,98,6 189,380,227,412,4 67,292,166,322,2 422,163,460,198,4
/home/jovyan/yff/dataset/deeppcb/VOCdevkit/VOC2007/JPEGImages/44000049.jpg 565,132,594,171,1 614,192,638,251,2 597,56,627,83,6 146,107,174,142,5 265,286,311,323,3 222,299,263,332,3
/home/jovyan/yff/dataset/deeppcb/VOCdevkit/VOC2007/JPEGImages/12300232.jpg 134,305,169,332,1 144,193,181,224,2 253,233,293,260,3 247,347,281,385,4 585,282,621,315,6
/home/jovyan/yff/dataset/deeppcb/VOCdevkit/VOC2007/JPEGImages/20085178.jpg 530,192,632,231,1 104,181,138,252,2 241,224,276,250,3 197,369,231,401,4 238,387,272,414,6 44,347,72,402,2 343,145,387,189,5
/home/jovyan/yff/dataset/deeppcb/VOCdevkit/VOC2007/JPEGImages/92000009.jpg 155,297,238,334,1 111,199,185,243,2 397,62,461,95,2 225,487,271,538,5 323,396,350,428,6
/home/jovyan/yff/dataset/deeppcb/VOCdevkit/VOC2007/JPEGImages/00041101.jpg 32,304,65,336,1 339,147,365,183,2 284,290,319,318,3 79,265,111,301,4 417,251,452,285,4 316,370,345,407,6 122,336,152,368,4 168,404,196,441,2
/home/jovyan/yff/dataset/deeppcb/VOCdevkit/VOC2007/JPEGImages/92000108.jpg 211,391,293,431,1 260,223,341,274,2 409,325,447,356,4 307,456,350,493,3
/home/jovyan/yff/dataset/deeppcb/VOCdevkit/VOC2007/JPEGImages/00041006.jpg 292,430,338,487,1 362,426,402,458,4 262,349,303,387,5 362,251,394,283,6 495,375,558,413,5 91,315,120,348,4 100,232,131,265,4 281,233,313,273,3 135,154,191,183,2
/home/jovyan/yff/dataset/deeppcb/VOCdevkit/VOC2007/JPEGImages/12300067.jpg 199,232,232,261,1 325,437,363,466,3 468,403,504,430,4 137,329,175,354,3
/home/jovyan/yff/dataset/deeppcb/VOCdevkit/VOC2007/JPEGImages/12100153.jpg 279,354,312,383,1 101,494,131,524,3 282,465,320,496,2 405,404,440,432,3 114,213,151,251,5 39,424,71,458,6
/home/jovyan/yff/dataset/deeppcb/VOCdevkit/VOC2007/JPEGImages/13000158.jpg 68,239,123,275,1 270,201,306,228,3 394,270,420,299,6 216,162,252,190,5 262,314,293,340,6 164,373,199,399,3
/home/jovyan/yff/dataset/deeppcb/VOCdevkit/VOC2007/JPEGImages/90100033.jpg 239,454,267,482,1 188,530,228,564,2 351,256,388,295,4 164,255,191,294,6 131,137,171,171,4 342,130,389,189,2
/home/jovyan/yff/dataset/deeppcb/VOCdevkit/VOC2007/JPEGImages/50600003.jpg 187,327,219,353,1 335,242,360,267,6 401,431,432,462,5 187,498,220,528,1 218,304,252,331,3 392,225,426,254,4 501,204,528,233,6
/home/jovyan/yff/dataset/deeppcb/VOCdevkit/VOC2007/JPEGImages/13000207.jpg 118,279,176,303,3 125,374,159,407,4 265,296,298,344,5 51,113,92,156,6
/home/jovyan/yff/dataset/deeppcb/VOCdevkit/VOC2007/JPEGImages/50600047.jpg 160,38,195,81,1 358,56,393,97,2 143,209,175,246,4 556,178,583,202,6 291,332,331,363,5
/home/jovyan/yff/dataset/deeppcb/VOCdevkit/VOC2007/JPEGImages/13000121.jpg 129,411,174,439,1 191,247,228,278,2 143,220,174,246,3 235,155,273,184,4 474,162,507,203,6
/home/jovyan/yff/dataset/deeppcb/VOCdevkit/VOC2007/JPEGImages/12300220.jpg 485,260,518,290,1 180,253,211,289,3 150,74,196,111,5 372,127,414,156,6
/home/jovyan/yff/dataset/deeppcb/VOCdevkit/VOC2007/JPEGImages/00041023.jpg 128,184,166,212,1 51,226,104,262,2 277,274,316,304,3 542,254,567,288,5 69,461,103,500,6 182,297,212,328,4 212,511,254,546,3 137,241,170,276,2
/home/jovyan/yff/dataset/deeppcb/VOCdevkit/VOC2007/JPEGImages/20085059.jpg 274,206,307,234,1 227,285,299,312,2 104,381,139,408,3 43,241,82,268,4 241,418,274,453,5 68,480,103,511,6 525,315,559,352,1 400,309,431,360,2 503,238,545,265,1 188,422,218,469,1
/home/jovyan/yff/dataset/deeppcb/VOCdevkit/VOC2007/JPEGImages/92000095.jpg 169,127,232,213,1 165,325,247,367,2 307,140,348,167,3 76,196,123,252,6
/home/jovyan/yff/dataset/deeppcb/VOCdevkit/VOC2007/JPEGImages/50600048.jpg 423,264,457,295,1 294,400,340,427,2 190,486,222,513,3 142,238,192,276,3 213,116,249,154,6 61,157,98,185,3 190,36,233,67,5
/home/jovyan/yff/dataset/deeppcb/VOCdevkit/VOC2007/JPEGImages/00041195.jpg 139,420,182,461,1 254,222,292,261,3 324,421,359,450,4 397,195,430,224,5 354,289,396,331,6 114,270,149,311,6 567,428,594,457,3
/home/jovyan/yff/dataset/deeppcb/VOCdevkit/VOC2007/JPEGImages/00041016.jpg 177,405,221,460,1 248,439,277,495,2 233,361,267,391,3 303,366,334,402,4 145,198,182,235,5 340,425,404,463,6 348,223,386,253,1 402,160,438,187,1
/home/jovyan/yff/dataset/deeppcb/VOCdevkit/VOC2007/JPEGImages/44000047.jpg 22,438,58,477,1 0,88,53,150,1 64,28,95,62,3 99,71,134,108,4 132,82,161,113,5 83,55,107,79,6
/home/jovyan/yff/dataset/deeppcb/VOCdevkit/VOC2007/JPEGImages/13000192.jpg 148,340,197,371,3 280,298,324,326,3 225,182,259,222,5 67,188,105,217,6 555,217,596,252,5 476,445,527,476,3
/home/jovyan/yff/dataset/deeppcb/VOCdevkit/VOC2007/JPEGImages/20085322.jpg 108,289,143,319,1 86,234,132,284,2 112,351,168,381,2 59,512,87,541,4 206,202,239,230,5 43,324,72,354,3 103,568,142,600,1
/home/jovyan/yff/dataset/deeppcb/VOCdevkit/VOC2007/JPEGImages/20085157.jpg 20,17,49,43,3 585,186,615,212,4 571,287,606,321,5 605,181,634,215,6
/home/jovyan/yff/dataset/deeppcb/VOCdevkit/VOC2007/JPEGImages/77000021.jpg 481,333,598,405,1 134,388,179,427,3 42,217,83,268,5 262,248,305,293,6 168,157,206,200,4 268,386,332,421,4
