# Supplementary material for: YOLOv8-DEE: a high-precision model for printed circuit board defect detection
Source: PeerJ Comput Sci. 2024 Dec 12;10:e2548. doi: 10.7717/peerj-cs.2548 (PMC11888845; doi:10.7717/peerj-cs.2548)
Supplement: Supplemental Information 1 [file peerj-cs-10-2548-s001.zip › get_map.py]

import os
import xml.etree.ElementTree as ET

from PIL import Image
from tqdm import tqdm

from utils.utils import get_classes
from utils.utils_map import get_coco_map, get_map
from yolo import YOLO


if __name__ == "__main__":

    os.environ["CUDA_VISIBLE_DEVICES"] = '1'
    #------------------------------------------------------------------------------------------------------------------#
    #  map_mode is used to specify what is calculated when the file runs
    # A map_mode of 0 represents the entire map calculation process, including obtaining the prediction result, obtaining the real box, and calculating the VOC_map.
    # A map_mode of 1 means that only the prediction result is obtained.
    # map_mode to 2 means that you only get the real box.
    # A map_mode of 3 means that only the VOC_map is calculated.
    # map_mode is 4, which means that the COCO toolbox is used to calculate the 0.50:0.95 map of the current dataset. You need to get the prediction results, get the real box, and install pycocotools
    #-------------------------------------------------------------------------------------------------------------------#
    map_mode        = 4
    #--------------------------------------------------------------------------------------#
    #   The classes_path here is used to specify the category of VOC_map that needs to be measured
    # In general, it is sufficient to match the classes_path used for training and prediction
    #--------------------------------------------------------------------------------------#
    classes_path    = 'model_data/deeppcb_classes.txt'
    #--------------------------------------------------------------------------------------#
    #   MINOVERLAP is used to specify the mAP0.x you want to get, what is the meaning of mAP0.x, please baidu.
    # For example, if you calculate mAP0.75, you can set MINOVERLAP = 0.75.
    #
    # If the coincidence between a prediction frame and the real box is greater than MINOVERLAP, the prediction frame is considered a positive sample, otherwise it is a negative sample.
    # Therefore, the larger the value of MINOVERLAP, the more accurate the prediction box must be to be considered a positive sample, and the lower the calculated mAP value.
    #--------------------------------------------------------------------------------------#
    MINOVERLAP      = 0.5
    #--------------------------------------------------------------------------------------#
    #  Due to the limitation of the calculation principle of mAP, the network needs to obtain almost all the prediction boxes when calculating mAPs so that mAPs can be calculated
    # Therefore, the confidence value should be set as small as possible to obtain all possible prediction boxes.
    #
    # This value is generally not adjusted. Since the calculation of mAP requires the acquisition of almost all the prediction boxes, the confidence here cannot be changed arbitrarily.
    # To get the Recall and Precision values at different thresholds, please modify the score_threhold below.
    #--------------------------------------------------------------------------------------#
    confidence      = 0.001
    #--------------------------------------------------------------------------------------#
    #   The larger the non-maximal suppression value used for prediction, the less strict the non-maximal suppression.
    #
    # This value is generally not adjusted.
    #--------------------------------------------------------------------------------------#
    nms_iou         = 0.5
    #---------------------------------------------------------------------------------------------------------------#
    #   Call and Precision are not the same area concept as APs, so the Recall and Precision values of the network are different when the threshold values are different.
    #
    # By default, the Recall and Precision values calculated in this code represent the Recall and Precision values corresponding to the threshold value of 0.5 (defined here as score_threhold).
    # Because almost all prediction boxes need to be obtained to calculate the mAP, the confidence defined above cannot be changed arbitrarily.
    # This is a score_threhold that represents the threshold value, and then finds the Recall and Precision values corresponding to the threshold value when calculating the mAP.
    #---------------------------------------------------------------------------------------------------------------#
    score_threhold  = 0.5
    #-------------------------------------------------------#
    #  map_vis a visualization that specifies whether to turn on VOC_map calculations
    #-------------------------------------------------------#
    map_vis         = False
    #-------------------------------------------------------#
    #  Point to the folder where the VOC dataset is located
    # By default, it points to the VOC dataset in the root directory
    #-------------------------------------------------------#
    VOCdevkit_path  = '/home/jovyan/yff/dataset/deeppcb/VOCdevkit'
    #-------------------------------------------------------#
    #   The folder of the result output, which is map_out by default
    #-------------------------------------------------------#
    map_out_path    = 'map_out'

    image_ids = open(os.path.join(VOCdevkit_path, "VOC2007/ImageSets/Main/test.txt")).read().strip().split()

    if not os.path.exists(map_out_path):
        os.makedirs(map_out_path)
    if not os.path.exists(os.path.join(map_out_path, 'ground-truth')):
        os.makedirs(os.path.join(map_out_path, 'ground-truth'))
    if not os.path.exists(os.path.join(map_out_path, 'detection-results')):
        os.makedirs(os.path.join(map_out_path, 'detection-results'))
    if not os.path.exists(os.path.join(map_out_path, 'images-optional')):
        os.makedirs(os.path.join(map_out_path, 'images-optional'))

    class_names, _ = get_classes(classes_path)

    if map_mode == 0 or map_mode == 1:
        print("Load model.")
        yolo = YOLO(confidence = confidence, nms_iou = nms_iou)
        print("Load model done.")

        print("Get predict result.")
        for image_id in tqdm(image_ids):
            image_path  = os.path.join(VOCdevkit_path, "VOC2007/JPEGImages/"+image_id+".jpg")
            image       = Image.open(image_path)
            if map_vis:
                image.save(os.path.join(map_out_path, "images-optional/" + image_id + ".jpg"))
            yolo.get_map_txt(image_id, image, class_names, map_out_path)
        print("Get predict result done.")
        
    if map_mode == 0 or map_mode == 2:
        print("Get ground truth result.")
        for image_id in tqdm(image_ids):
            with open(os.path.join(map_out_path, "ground-truth/"+image_id+".txt"), "w") as new_f:
                root = ET.parse(os.path.join(VOCdevkit_path, "VOC2007/Annotations/"+image_id+".xml")).getroot()
                for obj in root.findall('object'):
                    difficult_flag = False
                    if obj.find('difficult')!=None:
                        difficult = obj.find('difficult').text
                        if int(difficult)==1:
                            difficult_flag = True
                    obj_name = obj.find('name').text
                    if obj_name not in class_names:
                        continue
                    bndbox  = obj.find('bndbox')
                    left    = bndbox.find('xmin').text
                    top     = bndbox.find('ymin').text
                    right   = bndbox.find('xmax').text
                    bottom  = bndbox.find('ymax').text

                    if difficult_flag:
                        new_f.write("%s %s %s %s %s difficult\n" % (obj_name, left, top, right, bottom))
                    else:
                        new_f.write("%s %s %s %s %s\n" % (obj_name, left, top, right, bottom))
        print("Get ground truth result done.")

    if map_mode == 0 or map_mode == 3:
        print("Get map.")
        get_map(MINOVERLAP, True, score_threhold = score_threhold, path = map_out_path)
        print("Get map done.")

    if map_mode == 4:
        print("Get map.")
        get_coco_map(class_names = class_names, path = map_out_path)
        print("Get map done.")
