# Supplementary material for: YOLOv8-DEE: a high-precision model for printed circuit board defect detection
Source: PeerJ Comput Sci. 2024 Dec 12;10:e2548. doi: 10.7717/peerj-cs.2548 (PMC11888845; doi:10.7717/peerj-cs.2548)
Supplement: Supplemental Information 1 [file peerj-cs-10-2548-s001.zip › model_data/cls_classes.txt]

missing_hole
mouse_bite
open_circuit
short
spur
spurious_copper
