# Supplementary material for: YOLOv8-DEE: a high-precision model for printed circuit board defect detection
Source: PeerJ Comput Sci. 2024 Dec 12;10:e2548. doi: 10.7717/peerj-cs.2548 (PMC11888845; doi:10.7717/peerj-cs.2548)
Supplement: Supplemental Information 1 [file peerj-cs-10-2548-s001.zip › model_data/voc_classes.txt]

aeroplane
bicycle
bird
boat
bottle
bus
car
cat
chair
cow
diningtable
dog
horse
motorbike
person
pottedplant
sheep
sofa
train
tvmonitor
