# Supplementary material for: YOLOv8-DEE: a high-precision model for printed circuit board defect detection
Source: PeerJ Comput Sci. 2024 Dec 12;10:e2548. doi: 10.7717/peerj-cs.2548 (PMC11888845; doi:10.7717/peerj-cs.2548)
Supplement: Supplemental Information 1 [file peerj-cs-10-2548-s001.zip › nets/backbone.py]

import torch
import torch.nn as nn
import math

def autopad(k, p=None, d=1):  
    # kernel, padding, dilation
    # Automatic padding of the input feature layer according to the Same principle
    if d > 1:
        # actual kernel-size
        k = d * (k - 1) + 1 if isinstance(k, int) else [d * (x - 1) + 1 for x in k]
    if p is None:
        # auto-pad
        p = k // 2 if isinstance(k, int) else [x // 2 for x in k]
    return p

class SiLU(nn.Module):  
    # SiLU activation function
    @staticmethod
    def forward(x):
        return x * torch.sigmoid(x)
    
class Conv(nn.Module):
    # Standard convolution + normalization + activation function
    default_act = SiLU() 
    def __init__(self, c1, c2, k=1, s=1, p=None, g=1, d=1, act=True):
        super().__init__()
        self.conv   = nn.Conv2d(c1, c2, k, s, autopad(k, p, d), groups=g, dilation=d, bias=False)
        self.bn     = nn.BatchNorm2d(c2, eps=0.001, momentum=0.03, affine=True, track_running_stats=True)
        self.act    = self.default_act if act is True else act if isinstance(act, nn.Module) else nn.Identity()

    def forward(self, x):
        return self.act(self.bn(self.conv(x)))

    def forward_fuse(self, x):
        return self.act(self.conv(x))


class DWConv(nn.Module):
    """Depthwise Conv + Conv"""

    def __init__(self, c1, c2, k=3, s=1, p=None):
        super().__init__()
        self.conv1 = nn.Conv2d(c1, c1, kernel_size=k, stride=s, padding=autopad(k, p), groups=math.gcd(c1, c2),
                               bias=False)
        self.bn1 = nn.BatchNorm2d(c1)
        self.act1 = SiLU()
        self.conv2 = nn.Conv2d(c1, c2, kernel_size=1, stride=1, padding=0, groups=1, bias=False)
        self.bn2 = nn.BatchNorm2d(c2)
        self.act2 = SiLU()

    def forward(self, x):
        return self.act2(self.bn2(self.conv2(self.act1(self.bn1(self.conv1(x))))))

    def forward_fuse(self, x):
        return self.act2(self.conv2(self.act1(self.conv1(x))))


class Bottleneck(nn.Module):
    # Standard bottleneck structure, residual structure
    # C1 is the number of input channels and C2 is the number of output channels
    def __init__(self, c1, c2, shortcut=True, g=1, k=(3, 3), e=0.5):
        super().__init__()
        c_ = int(c2 * e)  # hidden channels
        self.cv1 = Conv(c1, c_, k[0], 1)
        self.cv2 = Conv(c_, c2, k[1], 1, g=g)
        self.add = shortcut and c1 == c2

    def forward(self, x):
        return x + self.cv2(self.cv1(x)) if self.add else self.cv2(self.cv1(x))    

class C2f(nn.Module):
    # CSPNet structure structure, large residual structure
    # C1 is the number of input channels and C2 is the number of output channels
    def __init__(self, c1, c2, n=1, shortcut=False, g=1, e=0.5):
        super().__init__()
        self.c      = int(c2 * e) 
        self.cv1    = Conv(c1, 2 * self.c, 1, 1)
        self.cv2    = Conv((2 + n) * self.c, c2, 1)
        self.m      = nn.ModuleList(Bottleneck(self.c, self.c, shortcut, g, k=((3, 3), (3, 3)), e=1.0) for _ in range(n))

    def forward(self, x):
        # A convolution is performed and then divided into two parts, each channel being C
        y = list(self.cv1(x).split((self.c, self.c), 1))
        # The residual structure is retained each time it is carried out and then stacked on top of each other to dense the residuals
        y.extend(m(y[-1]) for m in self.m)
        return self.cv2(torch.cat(y, 1))
    
class SPPF(nn.Module):
    # SPP structure, 5, 9, 13 maximum pooling nuclei maximum pooling.
    def __init__(self, c1, c2, k=5):
        super().__init__()
        c_          = c1 // 2
        self.cv1    = Conv(c1, c_, 1, 1)
        self.cv2    = Conv(c_ * 4, c2, 1, 1)
        self.m      = nn.MaxPool2d(kernel_size=k, stride=1, padding=k // 2)

    def forward(self, x):
        x = self.cv1(x)
        y1 = self.m(x)
        y2 = self.m(y1)
        return self.cv2(torch.cat((x, y1, y2, self.m(y2)), 1))

class Backbone(nn.Module):
    def __init__(self, base_channels, base_depth, deep_mul, phi, pretrained=False):
        super().__init__()
        #-----------------------------------------------#
        #   输入图片是3, 640, 640
        #-----------------------------------------------#
        # 3, 640, 640 => 32, 640, 640 => 64, 320, 320
        self.stem = Conv(3, base_channels, 3, 2)
        
        # 64, 320, 320 => 128, 160, 160 => 128, 160, 160
        self.dark2 = nn.Sequential(
            Conv(base_channels, base_channels * 2, 3, 2),
            C2f(base_channels * 2, base_channels * 2, base_depth, True),
            DWConv(base_channels * 2, base_channels * 2),
        )
        # 128, 160, 160 => 256, 80, 80 => 256, 80, 80
        self.dark3 = nn.Sequential(
            Conv(base_channels * 2, base_channels * 4, 3, 2),
            C2f(base_channels * 4, base_channels * 4, base_depth * 2, True),
            DWConv(base_channels * 4, base_channels * 4),
        )
        # 256, 80, 80 => 512, 40, 40 => 512, 40, 40
        self.dark4 = nn.Sequential(
            Conv(base_channels * 4, base_channels * 8, 3, 2),
            C2f(base_channels * 8, base_channels * 8, base_depth * 2, True),
            DWConv(base_channels * 8, base_channels * 8),
        )
        # 512, 40, 40 => 1024 * deep_mul, 20, 20 => 1024 * deep_mul, 20, 20
        self.dark5 = nn.Sequential(
            Conv(base_channels * 8, int(base_channels * 16 * deep_mul), 3, 2),
            C2f(int(base_channels * 16 * deep_mul), int(base_channels * 16 * deep_mul), base_depth, True),
            DWConv(int(base_channels * 16 * deep_mul), int(base_channels * 16 * deep_mul)),
            SPPF(int(base_channels * 16 * deep_mul), int(base_channels * 16 * deep_mul), k=5)
        )
        
        if pretrained:
            url = {
                "n" : 'https://github.com/bubbliiiing/yolov8-pytorch/releases/download/v1.0/yolov8_n_backbone_weights.pth',
                "s" : 'https://github.com/bubbliiiing/yolov8-pytorch/releases/download/v1.0/yolov8_s_backbone_weights.pth',
                "m" : 'https://github.com/bubbliiiing/yolov8-pytorch/releases/download/v1.0/yolov8_m_backbone_weights.pth',
                "l" : 'https://github.com/bubbliiiing/yolov8-pytorch/releases/download/v1.0/yolov8_l_backbone_weights.pth',
                "x" : 'https://github.com/bubbliiiing/yolov8-pytorch/releases/download/v1.0/yolov8_x_backbone_weights.pth',
            }[phi]
            checkpoint = torch.hub.load_state_dict_from_url(url=url, map_location="cpu", model_dir="./model_data")
            self.load_state_dict(checkpoint, strict=False)
            print("Load weights from " + url.split('/')[-1])

    def forward(self, x):
        x = self.stem(x)
        x = self.dark2(x)
        #-----------------------------------------------#
        #   dark3 has an output of 256, 80, 80 is a valid feature layer
        #-----------------------------------------------#
        x = self.dark3(x)
        feat1 = x
        #-----------------------------------------------#
        #   dark4 has an output of 512, 40, 40, which is a valid feature layer
        #-----------------------------------------------#
        x = self.dark4(x)
        feat2 = x
        #-----------------------------------------------#
        #   The output of dark5 is 1024 * deep_mul, 20, 20, which is a valid feature layer
        #-----------------------------------------------#
        x = self.dark5(x)
        feat3 = x
        return feat1, feat2, feat3
