# Supplementary material for: YOLOv8-DEE: a high-precision model for printed circuit board defect detection
Source: PeerJ Comput Sci. 2024 Dec 12;10:e2548. doi: 10.7717/peerj-cs.2548 (PMC11888845; doi:10.7717/peerj-cs.2548)
Supplement: Supplemental Information 1 [file peerj-cs-10-2548-s001.zip › nets/yolo.py]

import numpy as np
import torch
import torch.nn as nn

from nets.backbone import Backbone, C2f, Conv
from nets.yolo_training import weights_init
from utils.utils_bbox import make_anchors

def fuse_conv_and_bn(conv, bn):

    # Fuse Conv2d() and BatchNorm2d() layers https://tehnokv.com/posts/fusing-batchnorm-and-conv/
    fusedconv = nn.Conv2d(conv.in_channels,
                          conv.out_channels,
                          kernel_size=conv.kernel_size,
                          stride=conv.stride,
                          padding=conv.padding,
                          dilation=conv.dilation,
                          groups=conv.groups,
                          bias=True).requires_grad_(False).to(conv.weight.device)

    # Prepare the kernel
    w_conv = conv.weight.clone().view(conv.out_channels, -1)
    w_bn = torch.diag(bn.weight.div(torch.sqrt(bn.eps + bn.running_var)))
    fusedconv.weight.copy_(torch.mm(w_bn, w_conv).view(fusedconv.weight.shape))

    # Prepare for bias
    b_conv = torch.zeros(conv.weight.size(0), device=conv.weight.device) if conv.bias is None else conv.bias
    b_bn = bn.bias - bn.weight.mul(bn.running_mean).div(torch.sqrt(bn.running_var + bn.eps))
    fusedconv.bias.copy_(torch.mm(w_bn, b_conv.reshape(-1, 1)).reshape(-1) + b_bn)

    return fusedconv

class DFL(nn.Module):

    # Distribution Focal Loss (DFL) proposed in Generalized Focal Loss https://ieeexplore.ieee.org/document/9792391
    def __init__(self, c1=16):
        super().__init__()
        self.conv   = nn.Conv2d(c1, 1, 1, bias=False).requires_grad_(False)
        x           = torch.arange(c1, dtype=torch.float)
        self.conv.weight.data[:] = nn.Parameter(x.view(1, c1, 1, 1))
        self.c1     = c1

    def forward(self, x):
        # bs, self.reg_max * 4, 8400
        b, c, a = x.shape
        # bs, 4, self.reg_max, 8400 => bs, self.reg_max, 4, 8400 => b, 4, 8400

        return self.conv(x.view(b, 4, self.c1, a).transpose(2, 1).softmax(1)).view(b, 4, a)
        # return self.conv(x.view(b, self.c1, 4, a).softmax(1)).view(b, 4, a)

class EMA_attention(nn.Module):
    def __init__(self, channels, c2=None, factor=32):
        super(EMA_attention, self).__init__()
        self.groups = factor
        assert channels // self.groups > 0
        self.softmax = nn.Softmax(-1)
        self.agp = nn.AdaptiveAvgPool2d((1, 1))
        self.pool_h = nn.AdaptiveAvgPool2d((None, 1))
        self.pool_w = nn.AdaptiveAvgPool2d((1, None))
        self.gn = nn.GroupNorm(channels // self.groups, channels // self.groups)
        self.conv1x1 = nn.Conv2d(channels // self.groups, channels // self.groups, kernel_size=1, stride=1, padding=0)
        self.conv3x3 = nn.Conv2d(channels // self.groups, channels // self.groups, kernel_size=3, stride=1, padding=1)

    def forward(self, x):
        b, c, h, w = x.size()
        group_x = x.reshape(b * self.groups, -1, h, w)  # b*g,c//g,h,w
        x_h = self.pool_h(group_x)
        x_w = self.pool_w(group_x).permute(0, 1, 3, 2)
        hw = self.conv1x1(torch.cat([x_h, x_w], dim=2))
        x_h, x_w = torch.split(hw, [h, w], dim=2)
        x1 = self.gn(group_x * x_h.sigmoid() * x_w.permute(0, 1, 3, 2).sigmoid())
        x2 = self.conv3x3(group_x)
        x11 = self.softmax(self.agp(x1).reshape(b * self.groups, -1, 1).permute(0, 2, 1))
        x12 = x2.reshape(b * self.groups, c // self.groups, -1)  # b*g, c//g, hw
        x21 = self.softmax(self.agp(x2).reshape(b * self.groups, -1, 1).permute(0, 2, 1))
        x22 = x1.reshape(b * self.groups, c // self.groups, -1)  # b*g, c//g, hw
        weights = (torch.matmul(x11, x12) + torch.matmul(x21, x22)).reshape(b * self.groups, 1, h, w)
        return (group_x * weights.sigmoid()).reshape(b, c, h, w)
#---------------------------------------------------#
#   yolo_body
#---------------------------------------------------#
class YoloBody(nn.Module):
    def __init__(self, input_shape, num_classes, phi, pretrained=False):
        super(YoloBody, self).__init__()
        depth_dict          = {'n' : 0.33, 's' : 0.33, 'm' : 0.67, 'l' : 1.00, 'x' : 1.00,}
        width_dict          = {'n' : 0.25, 's' : 0.50, 'm' : 0.75, 'l' : 1.00, 'x' : 1.25,}
        deep_width_dict     = {'n' : 1.00, 's' : 1.00, 'm' : 0.75, 'l' : 0.50, 'x' : 0.50,}
        dep_mul, wid_mul, deep_mul = depth_dict[phi], width_dict[phi], deep_width_dict[phi]

        base_channels       = int(wid_mul * 64)  # 64
        base_depth          = max(round(dep_mul * 3), 1)  # 3
        #-----------------------------------------------#
        #   The input image is 3, 640, 640
        #-----------------------------------------------#

        #---------------------------------------------------#   
        #   Generate a backbone model
        #   Obtain three valid feature layers, their shapes are:
        #   256, 80, 80
        #   512, 40, 40
        #   1024 * deep_mul, 20, 20
        #---------------------------------------------------#
        self.backbone   = Backbone(base_channels, base_depth, deep_mul, phi, pretrained=pretrained)

        #------------------------Strengthen the feature extraction network------------------------#
        self.upsample   = nn.Upsample(scale_factor=2, mode="nearest")

        # 1024 * deep_mul + 512, 40, 40 => 512, 40, 40
        self.conv3_for_upsample1    = C2f(int(base_channels * 16 * deep_mul) + base_channels * 8, base_channels * 8, base_depth, shortcut=False)
        # 768, 80, 80 => 256, 80, 80
        self.conv3_for_upsample2    = C2f(base_channels * 8 + base_channels * 4, base_channels * 4, base_depth, shortcut=False)
        
        # 256, 80, 80 => 256, 40, 40
        self.down_sample1           = Conv(base_channels * 4, base_channels * 4, 3, 2)
        # 512 + 256, 40, 40 => 512, 40, 40
        self.conv3_for_downsample1  = C2f(base_channels * 8 + base_channels * 4, base_channels * 8, base_depth, shortcut=False)

        # 512, 40, 40 => 512, 20, 20
        self.down_sample2           = Conv(base_channels * 8, base_channels * 8, 3, 2)
        # 1024 * deep_mul + 512, 20, 20 =>  1024 * deep_mul, 20, 20
        self.conv3_for_downsample2  = C2f(int(base_channels * 16 * deep_mul) + base_channels * 8, int(base_channels * 16 * deep_mul), base_depth, shortcut=False)
        #------------------------加强特征提取网络------------------------# 
        
        ch              = [base_channels * 4, base_channels * 8, int(base_channels * 16 * deep_mul)]
        self.shape      = None
        self.nl         = len(ch)
        # self.stride     = torch.zeros(self.nl)
        self.stride     = torch.tensor([256 / x.shape[-2] for x in self.backbone.forward(torch.zeros(1, 3, 256, 256))])  # forward
        self.reg_max    = 16  # DFL channels (ch[0] // 16 to scale 4/8/12/16/20 for n/s/m/l/x)
        self.no         = num_classes + self.reg_max * 4  # number of outputs per anchor
        self.num_classes = num_classes
        
        c2, c3   = max((16, ch[0] // 4, self.reg_max * 4)), max(ch[0], num_classes)  # channels
        self.cv2 = nn.ModuleList(nn.Sequential(Conv(x, c2, 3), Conv(c2, c2, 3), nn.Conv2d(c2, 4 * self.reg_max, 1)) for x in ch)
        self.cv3 = nn.ModuleList(nn.Sequential(Conv(x, c3, 3), Conv(c3, c3, 3), nn.Conv2d(c3, num_classes, 1)) for x in ch)
        if not pretrained:
            weights_init(self)
        self.dfl = DFL(self.reg_max) if self.reg_max > 1 else nn.Identity()

        # ------------------------EMA------------------------#
        self.ema1 = EMA_attention(int(base_channels * 16 * deep_mul) + base_channels * 8)  # P4
        self.ema2 = EMA_attention(base_channels * 4 + base_channels * 8)  # P3


    def fuse(self):
        print('Fusing layers... ')
        for m in self.modules():
            if type(m) is Conv and hasattr(m, 'bn'):
                m.conv = fuse_conv_and_bn(m.conv, m.bn)  # update conv
                delattr(m, 'bn')  # remove batchnorm
                m.forward = m.forward_fuse  # update forward
        return self
    
    def forward(self, x):
        #  backbone
        feat1, feat2, feat3 = self.backbone.forward(x)
        
        #------------------------Strengthen the feature extraction network------------------------#
        # 1024 * deep_mul, 20, 20 => 1024 * deep_mul, 40, 40
        P5_upsample = self.upsample(feat3)
        # 1024 * deep_mul, 40, 40 cat 512, 40, 40 => 1024 * deep_mul + 512, 40, 40
        P4          = torch.cat([P5_upsample, feat2], 1)
        P4          = self.ema1(P4)
        # 1024 * deep_mul + 512, 40, 40 => 512, 40, 40
        P4          = self.conv3_for_upsample1(P4)

        # 512, 40, 40 => 512, 80, 80
        P4_upsample = self.upsample(P4)
        # 512, 80, 80 cat 256, 80, 80 => 768, 80, 80
        P3          = torch.cat([P4_upsample, feat1], 1)
        P3          = self.ema2(P3)
        # 768, 80, 80 => 256, 80, 80
        P3          = self.conv3_for_upsample2(P3)

        # 256, 80, 80 => 256, 40, 40
        P3_downsample = self.down_sample1(P3)
        # 512, 40, 40 cat 256, 40, 40 => 768, 40, 40
        P4 = torch.cat([P3_downsample, P4], 1)
        # 768, 40, 40 => 512, 40, 40
        P4 = self.conv3_for_downsample1(P4)

        # 512, 40, 40 => 512, 20, 20
        P4_downsample = self.down_sample2(P4)
        # 512, 20, 20 cat 1024 * deep_mul, 20, 20 => 1024 * deep_mul + 512, 20, 20
        P5 = torch.cat([P4_downsample, feat3], 1)
        # 1024 * deep_mul + 512, 20, 20 => 1024 * deep_mul, 20, 20
        P5 = self.conv3_for_downsample2(P5)
        #------------------------Strengthen the feature extraction network------------------------#
        # P3 256, 80, 80
        # P4 512, 40, 40
        # P5 1024 * deep_mul, 20, 20
        shape = P3.shape  # BCHW
        
        # P3 256, 80, 80 => num_classes + self.reg_max * 4, 80, 80
        # P4 512, 40, 40 => num_classes + self.reg_max * 4, 40, 40
        # P5 1024 * deep_mul, 20, 20 => num_classes + self.reg_max * 4, 20, 20
        x = [P3, P4, P5]
        for i in range(self.nl):
            x[i] = torch.cat((self.cv2[i](x[i]), self.cv3[i](x[i])), 1)

        if self.shape != shape:
            self.anchors, self.strides = (x.transpose(0, 1) for x in make_anchors(x, self.stride, 0.5))
            self.shape = shape
        
        # num_classes + self.reg_max * 4 , 8400 =>  cls num_classes, 8400; 
        #                                           box self.reg_max * 4, 8400
        box, cls        = torch.cat([xi.view(shape[0], self.no, -1) for xi in x], 2).split((self.reg_max * 4, self.num_classes), 1)
        # origin_cls      = [xi.split((self.reg_max * 4, self.num_classes), 1)[1] for xi in x]
        dbox            = self.dfl(box)
        return dbox, cls, x, self.anchors.to(dbox.device), self.strides.to(dbox.device)
