# Supplementary material for: YOLOv8-DEE: a high-precision model for printed circuit board defect detection
Source: PeerJ Comput Sci. 2024 Dec 12;10:e2548. doi: 10.7717/peerj-cs.2548 (PMC11888845; doi:10.7717/peerj-cs.2548)
Supplement: Supplemental Information 1 [file peerj-cs-10-2548-s001.zip › predict.py]

#-----------------------------------------------------------------------#
#   predict.py将单张图片预测、摄像头检测、FPS测试和目录遍历检测等功能
#   整合到了一个py文件中，通过指定mode进行模式的修改。
#-----------------------------------------------------------------------#
import time
import os
import cv2
import numpy as np
from PIL import Image

from yolo import YOLO

os.environ["CUDA_VISIBLE_DEVICES"] = '0'
if __name__ == "__main__":
    yolo = YOLO()
    #----------------------------------------------------------------------------------------------------------#
    #   mode is used to specify the mode of the test:
    # 'predict' means a single image prediction, if you want to modify the prediction process, such as saving the image, taking a screenshot of the object, etc., you can see the detailed comments below
    # 'video' means video detection, you can call the camera or video for detection, see the note below for details.
    # 'FPS' means test FPS, the image used is the street.jpg in IMG, see the note below for details.
    # 'dir_predict' indicates traversing the folder to detect and save. By default, traverse the img folder, save img_out folder, see the comments below for details.
    # 'heatmap' indicates a heat map visualization of the prediction results, see the note below for details.
    # 'export_onnx' indicates that pytorch 1.7.1 or later is required to export the model to onnx.
    #----------------------------------------------------------------------------------------------------------#
    mode = "heatmap"
    #-------------------------------------------------------------------------#
    #   crop 指定了是否在单张图片预测后对目标进行截取
    # count 指定了是否进行目标的计数
    # crop、count仅在mode='predict'时有效
    #-------------------------------------------------------------------------#
    crop            = False
    count           = False
    #----------------------------------------------------------------------------------------------------------#
    #  video_path Used to specify the path of the video, when video_path=0, it means detecting the camera
    # If you want to detect videos, you can set video_path = "xxx.mp4" to read the xxx.mp4 files in the root directory.
    # video_save_path indicates the path where the video is saved, and when video_save_path="", it means that it is not saved
    # If you want to save the video, you can set it to video_save_path = "yyy.mp4", which means that it is saved as a yyy.mp4 file in the root directory.
    # video_fps FPS for saved videos
    #
    # video_path, video_save_path, and video_fps only work when mode='video'
    # When saving the video, you need to ctrl+c to exit or run until the last frame to complete the complete saving steps.
    #----------------------------------------------------------------------------------------------------------#
    video_path      = 0
    video_save_path = ""
    video_fps       = 25.0
    #----------------------------------------------------------------------------------------------------------#
    #   test_interval This is used to specify the number of times an image is detected when measuring FPS. Theoretically, the greater the test_interval, the more accurate the fps.
    # fps_image_path FPS image for the specified test
    #
    # test_interval and fps_image_path only work in mode='fps'
    #----------------------------------------------------------------------------------------------------------#
    test_interval   = 100
    fps_image_path  = "img/test.jpg"
    #-------------------------------------------------------------------------#
    #   dir_origin_path Specifies the folder path for the images to be detected
    # dir_save_path Specified the path to save the image after the inspection
    #
    # dir_origin_path and dir_save_path only work when mode='dir_predict'
    #-------------------------------------------------------------------------#
    dir_origin_path = "img/"
    dir_save_path   = "img_out/"
    #-------------------------------------------------------------------------#
    #  heatmap_save_path The path where the heatmap is saved, which is saved under the model_data by default
    #
    # heatmap_save_path only works in mode='heatmap'
    #-------------------------------------------------------------------------#
    heatmap_save_path = "model_data/heatmap_vision.png"
    #-------------------------------------------------------------------------#
    #   simplify 使用Simplify onnx
    # onnx_save_path 指定了onnx的保存路径
    #-------------------------------------------------------------------------#
    simplify        = True
    onnx_save_path  = "model_data/models.onnx"

    if mode == "predict":

        while True:
            img = input('Input image filename:')
            img = "/home/jovyan/yff/dataset/pcb/VOCdevkit/VOC2007/JPEGImages/" + img
            try:
                image = Image.open(img)
            except:
                print('Open Error! Try again!')
                continue
            else:
                r_image = yolo.detect_image(image, crop = crop, count=count)
                r_image.show()
                r_image.save("img.jpg", quality=95, subsampling=0)

    elif mode == "video":
        capture = cv2.VideoCapture(video_path)
        if video_save_path!="":
            fourcc  = cv2.VideoWriter_fourcc(*'XVID')
            size    = (int(capture.get(cv2.CAP_PROP_FRAME_WIDTH)), int(capture.get(cv2.CAP_PROP_FRAME_HEIGHT)))
            out     = cv2.VideoWriter(video_save_path, fourcc, video_fps, size)

        ref, frame = capture.read()
        if not ref:
            raise ValueError("The camera (video) was not read correctly, so please pay attention to whether the camera is installed correctly (whether the video path is filled in correctly).")

        fps = 0.0
        while(True):
            t1 = time.time()

            ref, frame = capture.read()
            if not ref:
                break

            frame = cv2.cvtColor(frame,cv2.COLOR_BGR2RGB)

            frame = Image.fromarray(np.uint8(frame))

            frame = np.array(yolo.detect_image(frame))

            frame = cv2.cvtColor(frame,cv2.COLOR_RGB2BGR)
            
            fps  = ( fps + (1./(time.time()-t1)) ) / 2
            print("fps= %.2f"%(fps))
            frame = cv2.putText(frame, "fps= %.2f"%(fps), (0, 40), cv2.FONT_HERSHEY_SIMPLEX, 1, (0, 255, 0), 2)
            
            cv2.imshow("video",frame)
            c= cv2.waitKey(1) & 0xff 
            if video_save_path!="":
                out.write(frame)

            if c==27:
                capture.release()
                break

        print("Video Detection Done!")
        capture.release()
        if video_save_path!="":
            print("Save processed video to the path :" + video_save_path)
            out.release()
        cv2.destroyAllWindows()
        
    elif mode == "fps":
        img = Image.open(fps_image_path)
        tact_time = yolo.get_FPS(img, test_interval)
        print(str(tact_time) + ' seconds, ' + str(1/tact_time) + 'FPS, @batch_size 1')

    elif mode == "dir_predict":
        import os

        from tqdm import tqdm

        img_names = os.listdir(dir_origin_path)
        for img_name in tqdm(img_names):
            if img_name.lower().endswith(('.bmp', '.dib', '.png', '.jpg', '.jpeg', '.pbm', '.pgm', '.ppm', '.tif', '.tiff')):
                print(img_name)
                image_path  = os.path.join(dir_origin_path, img_name)
                image       = Image.open(image_path)
                r_image     = yolo.detect_image(image)
                if not os.path.exists(dir_save_path):
                    os.makedirs(dir_save_path)
                r_image.save(os.path.join(dir_save_path, img_name.replace(".jpg", ".png")), quality=95, subsampling=0)

    elif mode == "heatmap":
        while True:
            img = input('Input image filename:')
            try:
                image = Image.open(img)
            except:
                print('Open Error! Try again!')
                continue
            else:
                yolo.detect_heatmap(image, heatmap_save_path)
                
    elif mode == "export_onnx":
        yolo.convert_to_onnx(simplify, onnx_save_path)
        
    else:
        raise AssertionError("Please specify the correct mode: 'predict', 'video', 'fps', 'heatmap', 'export_onnx', 'dir_predict'.")
