# Supplementary material for: YOLOv8-DEE: a high-precision model for printed circuit board defect detection
Source: PeerJ Comput Sci. 2024 Dec 12;10:e2548. doi: 10.7717/peerj-cs.2548 (PMC11888845; doi:10.7717/peerj-cs.2548)
Supplement: Supplemental Information 1 [file peerj-cs-10-2548-s001.zip › requirements.txt]

torch
torchvision
tensorboard
scipy==1.2.1
numpy==1.17.0
matplotlib==3.1.2
opencv_python==4.1.2.30
tqdm==4.60.0
Pillow==8.2.0
h5py==2.10.0
