# Supplementary material for: YOLOv8-DEE: a high-precision model for printed circuit board defect detection
Source: PeerJ Comput Sci. 2024 Dec 12;10:e2548. doi: 10.7717/peerj-cs.2548 (PMC11888845; doi:10.7717/peerj-cs.2548)
Supplement: Supplemental Information 1 [file peerj-cs-10-2548-s001.zip › train.py]

#-------------------------------------#
#       对数据集进行训练
#-------------------------------------#
import datetime
import os
from functools import partial

import numpy as np
import torch
import torch.backends.cudnn as cudnn
import torch.distributed as dist
import torch.nn as nn
import torch.optim as optim
from torch.utils.data import DataLoader

from nets.yolo import YoloBody
from nets.yolo_training import (Loss, ModelEMA, get_lr_scheduler,
                                set_optimizer_lr, weights_init)
from utils.callbacks import EvalCallback, LossHistory
from utils.dataloader import YoloDataset, yolo_dataset_collate
from utils.utils import (download_weights, get_classes, seed_everything,
                         show_config, worker_init_fn)
from utils.utils_fit import fit_one_epoch


if __name__ == "__main__":
    #---------------------------------#
    #   Whether or not Cuda uses Cuda
    # If you don't have a GPU, you can set it to False
    #---------------------------------#
    Cuda            = True
    #----------------------------------------------#
    #   Seed is used to fix random seeds
    # So that you can get the same results every time you train independently
    #----------------------------------------------#
    seed            = 11
    #---------------------------------------------------------------------#
    #   Distributed is used to specify whether to use a single multi-card distributed operation

    #---------------------------------------------------------------------#
    distributed     = False
    #---------------------------------------------------------------------#
    #   sync_bn Whether to use sync_bn, DDP mode is available for multiple cards
    #---------------------------------------------------------------------#
    sync_bn         = False
    #---------------------------------------------------------------------#
    #   Whether or not FP16 uses mixed-precision training
    # It can reduce the video memory by about half, and requires pytorch 1.7.1 or higher
    #---------------------------------------------------------------------#
    fp16            = False
    #---------------------------------------------------------------------#
    #   classes_path points to the txt under the model_data, which is related to the dataset you trained
    # Be sure to modify the classes_path before training to make it correspond to your own dataset
    #---------------------------------------------------------------------#
    #classes_path    = 'model_data/cls_classes.txt'
    classes_path    = 'model_data/deeppcb_classes.txt'
    #----------------------------------------------------------------------------------------------------------------------------#

    #----------------------------------------------------------------------------------------------------------------------------#
    #model_path      = 'model_data/yolov8_m.pth'
    model_path = ''
    #------------------------------------------------------#
    #  input_shape Enter the shape size in multiples of 32
    #------------------------------------------------------#
    input_shape     = [640, 640]
    #------------------------------------------------------#
    #   phi             The version of Yolov8 used
    #                   n : yolov8_n
    #                   s : yolov8_s
    #                   m : yolov8_m
    #                   l : yolov8_l
    #                   x : yolov8_x
    #------------------------------------------------------#
    phi             = 'l'
    #----------------------------------------------------------------------------------------------------------------------------#
    #   pretrained      Whether or not to use the pre-trained weights of the backbone network, the weights of the backbone are used here, so they are loaded when the model is built.
    #
    #----------------------------------------------------------------------------------------------------------------------------#
    pretrained      = False
    #------------------------------------------------------------------#
    #   mosaic              Mosaic data enhancement。
    #   mosaic_prob         How much probability is there for each step to use mosaic data augmentation, the default is 50%.
    #
    #   mixup               Whether or not to use mixup data augmentation only works when mosaic=True.
    #                       Only mosaic-enhanced images will be mixed.
    #   mixup_prob          How much probability is there to use mixup data augmentation after mosaic, 50% by default.
    #                       The total mixup probability is mosaic_prob * mixup_prob。
    #
    #   special_aug_ratio   Referring to YoloX, the training images generated by Mosaic are far removed from the true distribution of natural images.
    #                       When mosaic=True, this code will enable mosaic within the special_aug_ratio range.
    #                       By default, the first 70% of epochs will be used, and 70 generations will be enabled for 100 generations.
    #------------------------------------------------------------------#
    mosaic              = True
    mosaic_prob         = 0.5
    mixup               = True
    mixup_prob          = 0.5
    special_aug_ratio   = 0.7
    #------------------------------------------------------------------#
    #   label_smoothing     Label smoothing. Generally less than 0.01. Such as 0.01, 0.005.
    #------------------------------------------------------------------#
    label_smoothing     = 0

    #----------------------------------------------------------------------------------------------------------------------------#

    #----------------------------------------------------------------------------------------------------------------------------#
    #------------------------------------------------------------------#

    #------------------------------------------------------------------#
    Init_Epoch          = 0
    Freeze_Epoch        = 0
    Freeze_batch_size   = 64
    #------------------------------------------------------------------#

    #------------------------------------------------------------------#
    UnFreeze_Epoch      = 300
    Unfreeze_batch_size = 32
    #------------------------------------------------------------------#

    #------------------------------------------------------------------#
    Freeze_Train        = False

    #------------------------------------------------------------------#
    #   Other training parameters: learning rate, optimizer, and learning rate decrease
    #------------------------------------------------------------------#
    #------------------------------------------------------------------#

    #------------------------------------------------------------------#
    Init_lr             = 1e-2
    Min_lr              = Init_lr * 0.01
    #------------------------------------------------------------------#

    #------------------------------------------------------------------#
    optimizer_type      = "sgd"
    momentum            = 0.937
    weight_decay        = 5e-4
    #------------------------------------------------------------------#

    #------------------------------------------------------------------#
    lr_decay_type       = "cos"
    #------------------------------------------------------------------#

    #------------------------------------------------------------------#
    save_period         = 20
    #------------------------------------------------------------------#

    #------------------------------------------------------------------#
    save_dir            = 'logs'
    #------------------------------------------------------------------#

    #------------------------------------------------------------------#
    eval_flag           = True
    eval_period         = 10
    #------------------------------------------------------------------#

    #------------------------------------------------------------------#
    num_workers         = 4

    #------------------------------------------------------#

    #------------------------------------------------------#
    train_annotation_path   = '2007_train.txt'
    val_annotation_path     = '2007_val.txt'

    seed_everything(seed)
    #------------------------------------------------------#
    #   Set up the graphics card you are using
    #------------------------------------------------------#
    ngpus_per_node  = torch.cuda.device_count()
    if distributed:
        dist.init_process_group(backend="nccl")
        local_rank  = int(os.environ["LOCAL_RANK"])
        rank        = int(os.environ["RANK"])
        device      = torch.device("cuda", local_rank)
        if local_rank == 0:
            print(f"[{os.getpid()}] (rank = {rank}, local_rank = {local_rank}) training...")
            print("Gpu Device Count : ", ngpus_per_node)
    else:
        device          = torch.device('cuda' if torch.cuda.is_available() else 'cpu')
        local_rank      = 0
        rank            = 0

    #------------------------------------------------------#
    #
    #------------------------------------------------------#
    class_names, num_classes = get_classes(classes_path)

    #----------------------------------------------------#
    #   Download the pre-training weights
    #----------------------------------------------------#
    if pretrained:
        if distributed:
            if local_rank == 0:
                download_weights(phi)  
            dist.barrier()
        else:
            download_weights(phi)
            
    #------------------------------------------------------#
    #   Create a YOLO model
    #------------------------------------------------------#
    model = YoloBody(input_shape, num_classes, phi, pretrained=pretrained)

    if model_path != '':
        #------------------------------------------------------#
        #
        #------------------------------------------------------#
        if local_rank == 0:
            print('Load weights {}.'.format(model_path))
        
        #------------------------------------------------------#
        #
        #------------------------------------------------------#
        model_dict      = model.state_dict()
        pretrained_dict = torch.load(model_path, map_location = device)
        load_key, no_load_key, temp_dict = [], [], {}
        for k, v in pretrained_dict.items():
            if k in model_dict.keys() and np.shape(model_dict[k]) == np.shape(v):
                temp_dict[k] = v
                load_key.append(k)
            else:
                no_load_key.append(k)
        model_dict.update(temp_dict)
        model.load_state_dict(model_dict)
        #------------------------------------------------------#
        #
        #------------------------------------------------------#
        if local_rank == 0:
            print("\nSuccessful Load Key:", str(load_key)[:500], "……\nSuccessful Load Key Num:", len(load_key))
            print("\nFail To Load Key:", str(no_load_key)[:500], "……\nFail To Load Key num:", len(no_load_key))
            print("\n\033[1; 33; 44m reminder that it is normal for the head part to not be loaded, and it is wrong for the backbone part to not be loaded.\033[0m")

    #----------------------#
    #
    #----------------------#
    yolo_loss = Loss(model)
    #----------------------#
    #
    #----------------------#
    if local_rank == 0:
        time_str        = datetime.datetime.strftime(datetime.datetime.now(),'%Y_%m_%d_%H_%M_%S')
        log_dir         = os.path.join(save_dir, "loss_" + str(time_str))
        loss_history    = LossHistory(log_dir, model, input_shape=input_shape)
    else:
        loss_history    = None
        
    #------------------------------------------------------------------#
    #
    #------------------------------------------------------------------#
    if fp16:
        from torch.cuda.amp import GradScaler as GradScaler
        scaler = GradScaler()
    else:
        scaler = None

    model_train     = model.train()
    #----------------------------#
    #
    #----------------------------#
    if sync_bn and ngpus_per_node > 1 and distributed:
        model_train = torch.nn.SyncBatchNorm.convert_sync_batchnorm(model_train)
    elif sync_bn:
        print("Sync_bn is not support in one gpu or not distributed.")

    if Cuda:
        if distributed:
            #----------------------------#
            #
            #----------------------------#
            model_train = model_train.cuda(local_rank)
            model_train = torch.nn.parallel.DistributedDataParallel(model_train, device_ids=[local_rank], find_unused_parameters=True)
        else:
            model_train = torch.nn.DataParallel(model)
            cudnn.benchmark = True
            model_train = model_train.cuda()
            
    #----------------------------#
    #
    #----------------------------#
    ema = ModelEMA(model_train)
    
    #---------------------------#
    #
    #---------------------------#
    with open(train_annotation_path, encoding='utf-8') as f:
        train_lines = f.readlines()
    with open(val_annotation_path, encoding='utf-8') as f:
        val_lines   = f.readlines()
    num_train   = len(train_lines)
    num_val     = len(val_lines)

    if local_rank == 0:
        show_config(
            classes_path = classes_path, model_path = model_path, input_shape = input_shape, \
            Init_Epoch = Init_Epoch, Freeze_Epoch = Freeze_Epoch, UnFreeze_Epoch = UnFreeze_Epoch, Freeze_batch_size = Freeze_batch_size, Unfreeze_batch_size = Unfreeze_batch_size, Freeze_Train = Freeze_Train, \
            Init_lr = Init_lr, Min_lr = Min_lr, optimizer_type = optimizer_type, momentum = momentum, lr_decay_type = lr_decay_type, \
            save_period = save_period, save_dir = save_dir, num_workers = num_workers, num_train = num_train, num_val = num_val
        )
        #---------------------------------------------------------#
        #
        #----------------------------------------------------------#
        wanted_step = 5e4 if optimizer_type == "sgd" else 1.5e4
        total_step  = num_train // Unfreeze_batch_size * UnFreeze_Epoch
        if total_step <= wanted_step:
            if num_train // Unfreeze_batch_size == 0:
                raise ValueError('The dataset is too small to be trained, so enrich the dataset.')
            wanted_epoch = wanted_step // (num_train // Unfreeze_batch_size) + 1
            print("\n\033[1;33;44m[Warning] When using the %s optimizer, it is recommended to set the total training step size above %d.\033[0m"%(optimizer_type, wanted_step))
            print("\033[1;33;44m[Warning] The total amount of training data in this run is %d, the Unfreeze_batch_size is %d, a total of %d epochs are trained, and the total training step size is %d.\033[0m"%(num_train, Unfreeze_batch_size, UnFreeze_Epoch, total_step))
            print("\033[1;33;44m[Warning] Since the total training step size is %d, which is less than the recommended total step size %d, it is recommended to set the total generation to %d.\033[0m"%(total_step, wanted_step, wanted_epoch))

    #------------------------------------------------------#

    #------------------------------------------------------#
    if True:
        UnFreeze_flag = False
        #------------------------------------#
        #
        #------------------------------------#
        if Freeze_Train:
            for param in model.backbone.parameters():
                param.requires_grad = False

        #-------------------------------------------------------------------#
        #
        #-------------------------------------------------------------------#
        batch_size = Freeze_batch_size if Freeze_Train else Unfreeze_batch_size

        #-------------------------------------------------------------------#
        #
        #-------------------------------------------------------------------#
        nbs             = 64
        lr_limit_max    = 1e-3 if optimizer_type == 'adam' else 5e-2
        lr_limit_min    = 3e-4 if optimizer_type == 'adam' else 5e-4
        Init_lr_fit     = min(max(batch_size / nbs * Init_lr, lr_limit_min), lr_limit_max)
        Min_lr_fit      = min(max(batch_size / nbs * Min_lr, lr_limit_min * 1e-2), lr_limit_max * 1e-2)

        #---------------------------------------#
        #
        #---------------------------------------#
        pg0, pg1, pg2 = [], [], []  
        for k, v in model.named_modules():
            if hasattr(v, "bias") and isinstance(v.bias, nn.Parameter):
                pg2.append(v.bias)    
            if isinstance(v, nn.BatchNorm2d) or "bn" in k:
                pg0.append(v.weight)    
            elif hasattr(v, "weight") and isinstance(v.weight, nn.Parameter):
                pg1.append(v.weight)   
        optimizer = {
            'adam'  : optim.Adam(pg0, Init_lr_fit, betas = (momentum, 0.999)),
            'sgd'   : optim.SGD(pg0, Init_lr_fit, momentum = momentum, nesterov=True)
        }[optimizer_type]
        optimizer.add_param_group({"params": pg1, "weight_decay": weight_decay})
        optimizer.add_param_group({"params": pg2})

        #---------------------------------------#
        #
        #---------------------------------------#
        lr_scheduler_func = get_lr_scheduler(lr_decay_type, Init_lr_fit, Min_lr_fit, UnFreeze_Epoch)
        
        #---------------------------------------#
        #
        #---------------------------------------#
        epoch_step      = num_train // batch_size
        epoch_step_val  = num_val // batch_size
        
        if epoch_step == 0 or epoch_step_val == 0:
            raise ValueError("The dataset is too small to continue training, so expand the dataset.")

        if ema:
            ema.updates     = epoch_step * Init_Epoch
        
        #---------------------------------------#
        #
        #---------------------------------------#
        train_dataset   = YoloDataset(train_lines, input_shape, num_classes, epoch_length=UnFreeze_Epoch, \
                                        mosaic=mosaic, mixup=mixup, mosaic_prob=mosaic_prob, mixup_prob=mixup_prob, train=True, special_aug_ratio=special_aug_ratio)
        val_dataset     = YoloDataset(val_lines, input_shape, num_classes, epoch_length=UnFreeze_Epoch, \
                                        mosaic=False, mixup=False, mosaic_prob=0, mixup_prob=0, train=False, special_aug_ratio=0)
        
        if distributed:
            train_sampler   = torch.utils.data.distributed.DistributedSampler(train_dataset, shuffle=True,)
            val_sampler     = torch.utils.data.distributed.DistributedSampler(val_dataset, shuffle=False,)
            batch_size      = batch_size // ngpus_per_node
            shuffle         = False
        else:
            train_sampler   = None
            val_sampler     = None
            shuffle         = True

        gen             = DataLoader(train_dataset, shuffle = shuffle, batch_size = batch_size, num_workers = num_workers, pin_memory=True,
                                    drop_last=True, collate_fn=yolo_dataset_collate, sampler=train_sampler, 
                                    worker_init_fn=partial(worker_init_fn, rank=rank, seed=seed))
        gen_val         = DataLoader(val_dataset  , shuffle = shuffle, batch_size = batch_size, num_workers = num_workers, pin_memory=True, 
                                    drop_last=True, collate_fn=yolo_dataset_collate, sampler=val_sampler, 
                                    worker_init_fn=partial(worker_init_fn, rank=rank, seed=seed))

        #----------------------#
        #
        #----------------------#
        if local_rank == 0:
            eval_callback   = EvalCallback(model, input_shape, class_names, num_classes, val_lines, log_dir, Cuda, \
                                            eval_flag=eval_flag, period=eval_period)
        else:
            eval_callback   = None
        
        #---------------------------------------#
        #
        #---------------------------------------#
        for epoch in range(Init_Epoch, UnFreeze_Epoch):
            #---------------------------------------#
            #
            #---------------------------------------#
            if epoch >= Freeze_Epoch and not UnFreeze_flag and Freeze_Train:
                batch_size = Unfreeze_batch_size

                #-------------------------------------------------------------------#
                #
                #-------------------------------------------------------------------#
                nbs             = 64
                lr_limit_max    = 1e-3 if optimizer_type == 'adam' else 5e-2
                lr_limit_min    = 3e-4 if optimizer_type == 'adam' else 5e-4
                Init_lr_fit     = min(max(batch_size / nbs * Init_lr, lr_limit_min), lr_limit_max)
                Min_lr_fit      = min(max(batch_size / nbs * Min_lr, lr_limit_min * 1e-2), lr_limit_max * 1e-2)
                #---------------------------------------#
                #
                #---------------------------------------#
                lr_scheduler_func = get_lr_scheduler(lr_decay_type, Init_lr_fit, Min_lr_fit, UnFreeze_Epoch)

                for param in model.backbone.parameters():
                    param.requires_grad = True

                epoch_step      = num_train // batch_size
                epoch_step_val  = num_val // batch_size

                if epoch_step == 0 or epoch_step_val == 0:
                    raise ValueError("The dataset is too small to continue training, so expand the dataset.")
                    
                if ema:
                    ema.updates     = epoch_step * epoch

                if distributed:
                    batch_size  = batch_size // ngpus_per_node
                    
                gen             = DataLoader(train_dataset, shuffle = shuffle, batch_size = batch_size, num_workers = num_workers, pin_memory=True,
                                            drop_last=True, collate_fn=yolo_dataset_collate, sampler=train_sampler, 
                                            worker_init_fn=partial(worker_init_fn, rank=rank, seed=seed))
                gen_val         = DataLoader(val_dataset  , shuffle = shuffle, batch_size = batch_size, num_workers = num_workers, pin_memory=True, 
                                            drop_last=True, collate_fn=yolo_dataset_collate, sampler=val_sampler, 
                                            worker_init_fn=partial(worker_init_fn, rank=rank, seed=seed))

                UnFreeze_flag   = True

            gen.dataset.epoch_now       = epoch
            gen_val.dataset.epoch_now   = epoch

            if distributed:
                train_sampler.set_epoch(epoch)

            set_optimizer_lr(optimizer, lr_scheduler_func, epoch)

            fit_one_epoch(model_train, model, ema, yolo_loss, loss_history, eval_callback, optimizer, epoch, epoch_step, epoch_step_val, gen, gen_val, UnFreeze_Epoch, Cuda, fp16, scaler, save_period, save_dir, local_rank)
            
            if distributed:
                dist.barrier()

        if local_rank == 0:
            loss_history.writer.close()
