# Supplementary material for: YOLOv8-DEE: a high-precision model for printed circuit board defect detection
Source: PeerJ Comput Sci. 2024 Dec 12;10:e2548. doi: 10.7717/peerj-cs.2548 (PMC11888845; doi:10.7717/peerj-cs.2548)
Supplement: Supplemental Information 1 [file peerj-cs-10-2548-s001.zip › utils/callbacks.py]

import datetime
import os

import torch
import matplotlib
matplotlib.use('Agg')
import scipy.signal
from matplotlib import pyplot as plt
from torch.utils.tensorboard import SummaryWriter

import shutil
import numpy as np

from PIL import Image
from tqdm import tqdm
from .utils import cvtColor, preprocess_input, resize_image
from .utils_bbox import DecodeBox
from .utils_map import get_coco_map, get_map


class LossHistory():
    def __init__(self, log_dir, model, input_shape):
        self.log_dir    = log_dir
        self.losses     = []
        self.val_loss   = []
        
        os.makedirs(self.log_dir)
        self.writer     = SummaryWriter(self.log_dir)
        # try:
        #     dummy_input     = torch.randn(2, 3, input_shape[0], input_shape[1])
        #     self.writer.add_graph(model, dummy_input)
        # except:
        #     pass

    def append_loss(self, epoch, loss, val_loss):
        if not os.path.exists(self.log_dir):
            os.makedirs(self.log_dir)

        self.losses.append(loss)
        self.val_loss.append(val_loss)

        with open(os.path.join(self.log_dir, "epoch_loss.txt"), 'a') as f:
            f.write(str(loss))
            f.write("\n")
        with open(os.path.join(self.log_dir, "epoch_val_loss.txt"), 'a') as f:
            f.write(str(val_loss))
            f.write("\n")

        self.writer.add_scalar('loss', loss, epoch)
        self.writer.add_scalar('val_loss', val_loss, epoch)
        self.loss_plot()

    def loss_plot(self):
        iters = range(len(self.losses))

        plt.figure()
        plt.plot(iters, self.losses, 'red', linewidth = 2, label='train loss')
        plt.plot(iters, self.val_loss, 'coral', linewidth = 2, label='val loss')
        # try:
        #     if len(self.losses) < 25:
        #         num = 5
        #     else:
        #         num = 15
            
        #     plt.plot(iters, scipy.signal.savgol_filter(self.losses, num, 3), 'green', linestyle = '--', linewidth = 2, label='smooth train loss')
        #     plt.plot(iters, scipy.signal.savgol_filter(self.val_loss, num, 3), '#8B4513', linestyle = '--', linewidth = 2, label='smooth val loss')
        # except:
        #     pass

        plt.grid(True)
        plt.xlabel('Epoch')
        plt.ylabel('Loss')
        plt.legend(loc="upper right")

        plt.savefig(os.path.join(self.log_dir, "epoch_loss.png"))

        plt.cla()
        plt.close("all")

class EvalCallback():
    def __init__(self, net, input_shape, class_names, num_classes, val_lines, log_dir, cuda, \
            map_out_path=".temp_map_out", max_boxes=100, confidence=0.05, nms_iou=0.5, letterbox_image=True, MINOVERLAP=0.5, eval_flag=True, period=1):
        super(EvalCallback, self).__init__()
        
        self.net                = net
        self.input_shape        = input_shape
        self.class_names        = class_names
        self.num_classes        = num_classes
        self.val_lines          = val_lines
        self.log_dir            = log_dir
        self.cuda               = cuda
        self.map_out_path       = map_out_path
        self.max_boxes          = max_boxes
        self.confidence         = confidence
        self.nms_iou            = nms_iou
        self.letterbox_image    = letterbox_image
        self.MINOVERLAP         = MINOVERLAP
        self.eval_flag          = eval_flag
        self.period             = period
        
        self.bbox_util          = DecodeBox(self.num_classes, (self.input_shape[0], self.input_shape[1]))
        
        self.maps       = [0]
        self.epoches    = [0]
        if self.eval_flag:
            with open(os.path.join(self.log_dir, "epoch_map.txt"), 'a') as f:
                f.write(str(0))
                f.write("\n")

    def get_map_txt(self, image_id, image, class_names, map_out_path):
        f = open(os.path.join(map_out_path, "detection-results/"+image_id+".txt"), "w", encoding='utf-8') 
        image_shape = np.array(np.shape(image)[0:2])
        #---------------------------------------------------------#
        #   Here, the image is converted to an RGB image to prevent the grayscale image from being wrong in the prediction.
        #   The code only supports the prediction of RGB images, and all other types of images are converted to RGB
        #---------------------------------------------------------#
        image       = cvtColor(image)
        #---------------------------------------------------------#
        #   Add gray bars to the image to achieve undistorted resize
        #   It can also be directly resized for identification
        #---------------------------------------------------------#
        image_data  = resize_image(image, (self.input_shape[1], self.input_shape[0]), self.letterbox_image)
        #---------------------------------------------------------#
        #   Add the batch_size dimension
        #---------------------------------------------------------#
        image_data  = np.expand_dims(np.transpose(preprocess_input(np.array(image_data, dtype='float32')), (2, 0, 1)), 0)

        with torch.no_grad():
            images = torch.from_numpy(image_data)
            if self.cuda:
                images = images.cuda()
            #---------------------------------------------------------#
            #   Images are fed into the network for prediction！
            #---------------------------------------------------------#
            outputs = self.net(images)
            outputs = self.bbox_util.decode_box(outputs)
            #---------------------------------------------------------#
            #   The prediction boxes are stacked and then subjected to non-maximal suppression
            #---------------------------------------------------------#
            results = self.bbox_util.non_max_suppression(outputs, self.num_classes, self.input_shape, 
                        image_shape, self.letterbox_image, conf_thres = self.confidence, nms_thres = self.nms_iou)
                                                    
            if results[0] is None: 
                return 

            top_label   = np.array(results[0][:, 5], dtype = 'int32')
            top_conf    = results[0][:, 4]
            top_boxes   = results[0][:, :4]

        top_100     = np.argsort(top_conf)[::-1][:self.max_boxes]
        top_boxes   = top_boxes[top_100]
        top_conf    = top_conf[top_100]
        top_label   = top_label[top_100]

        for i, c in list(enumerate(top_label)):
            predicted_class = self.class_names[int(c)]
            box             = top_boxes[i]
            score           = str(top_conf[i])

            top, left, bottom, right = box
            if predicted_class not in class_names:
                continue

            f.write("%s %s %s %s %s %s\n" % (predicted_class, score[:6], str(int(left)), str(int(top)), str(int(right)),str(int(bottom))))

        f.close()
        return 
    
    def on_epoch_end(self, epoch, model_eval):
        if epoch % self.period == 0 and self.eval_flag:
            self.net = model_eval
            if not os.path.exists(self.map_out_path):
                os.makedirs(self.map_out_path)
            if not os.path.exists(os.path.join(self.map_out_path, "ground-truth")):
                os.makedirs(os.path.join(self.map_out_path, "ground-truth"))
            if not os.path.exists(os.path.join(self.map_out_path, "detection-results")):
                os.makedirs(os.path.join(self.map_out_path, "detection-results"))
            print("Get map.")
            for annotation_line in tqdm(self.val_lines):
                line        = annotation_line.split()
                image_id    = os.path.basename(line[0]).split('.')[0]
                #------------------------------#
                #   The image is read and converted into an RGB image
                #------------------------------#
                image       = Image.open(line[0])
                #------------------------------#
                #   Get the prediction box
                #------------------------------#
                gt_boxes    = np.array([np.array(list(map(int,box.split(',')))) for box in line[1:]])
                #------------------------------#
                #   Get the prediction txt
                #------------------------------#
                self.get_map_txt(image_id, image, self.class_names, self.map_out_path)
                
                #------------------------------#
                #   Get the real box txt
                #------------------------------#
                with open(os.path.join(self.map_out_path, "ground-truth/"+image_id+".txt"), "w") as new_f:
                    for box in gt_boxes:
                        left, top, right, bottom, obj = box
                        obj_name = self.class_names[obj]
                        new_f.write("%s %s %s %s %s\n" % (obj_name, left, top, right, bottom))
                        
            print("Calculate Map.")
            try:
                temp_map = get_coco_map(class_names = self.class_names, path = self.map_out_path)[1]
            except:
                temp_map = get_map(self.MINOVERLAP, False, path = self.map_out_path)
            self.maps.append(temp_map)
            self.epoches.append(epoch)

            with open(os.path.join(self.log_dir, "epoch_map.txt"), 'a') as f:
                f.write(str(temp_map))
                f.write("\n")
            
            plt.figure()
            plt.plot(self.epoches, self.maps, 'red', linewidth = 2, label='train map')

            plt.grid(True)
            plt.xlabel('Epoch')
            plt.ylabel('Map %s'%str(self.MINOVERLAP))
            plt.title('A Map Curve')
            plt.legend(loc="upper right")

            plt.savefig(os.path.join(self.log_dir, "epoch_map.png"))
            plt.cla()
            plt.close("all")

            print("Get map done.")
            shutil.rmtree(self.map_out_path)
