# Supplementary material for: YOLOv8-DEE: a high-precision model for printed circuit board defect detection
Source: PeerJ Comput Sci. 2024 Dec 12;10:e2548. doi: 10.7717/peerj-cs.2548 (PMC11888845; doi:10.7717/peerj-cs.2548)
Supplement: Supplemental Information 1 [file peerj-cs-10-2548-s001.zip › utils/dataloader.py]

from random import sample, shuffle

import cv2
import numpy as np
import torch
from PIL import Image
from torch.utils.data.dataset import Dataset

from utils.utils import cvtColor, preprocess_input


class YoloDataset(Dataset):
    def __init__(self, annotation_lines, input_shape, num_classes, epoch_length, \
                        mosaic, mixup, mosaic_prob, mixup_prob, train, special_aug_ratio = 0.7):
        super(YoloDataset, self).__init__()
        self.annotation_lines   = annotation_lines
        self.input_shape        = input_shape
        self.num_classes        = num_classes
        self.epoch_length       = epoch_length
        self.mosaic             = mosaic
        self.mosaic_prob        = mosaic_prob
        self.mixup              = mixup
        self.mixup_prob         = mixup_prob
        self.train              = train
        self.special_aug_ratio  = special_aug_ratio

        self.epoch_now          = -1
        self.length             = len(self.annotation_lines)
        
        self.bbox_attrs         = 5 + num_classes

    def __len__(self):
        return self.length

    def __getitem__(self, index):
        index       = index % self.length

        #---------------------------------------------------#
        #   Random augmentation of data at the time of training
        #   No random augmentation of the data is done at the time of validation
        #---------------------------------------------------#
        if self.mosaic and self.rand() < self.mosaic_prob and self.epoch_now < self.epoch_length * self.special_aug_ratio:
            lines = sample(self.annotation_lines, 3)
            lines.append(self.annotation_lines[index])
            shuffle(lines)
            image, box  = self.get_random_data_with_Mosaic(lines, self.input_shape)
            
            if self.mixup and self.rand() < self.mixup_prob:
                lines           = sample(self.annotation_lines, 1)
                image_2, box_2  = self.get_random_data(lines[0], self.input_shape, random = self.train)
                image, box      = self.get_random_data_with_MixUp(image, box, image_2, box_2)
        else:
            image, box      = self.get_random_data(self.annotation_lines[index], self.input_shape, random = self.train)

        image       = np.transpose(preprocess_input(np.array(image, dtype=np.float32)), (2, 0, 1))
        box         = np.array(box, dtype=np.float32)
        
        #---------------------------------------------------#
        #   Preprocess for real boxes
        #---------------------------------------------------#
        nL          = len(box)
        labels_out  = np.zeros((nL, 6))
        if nL:
            #---------------------------------------------------#
            #   Normalize the real box to a range of 0-1
            #---------------------------------------------------#
            box[:, [0, 2]] = box[:, [0, 2]] / self.input_shape[1]
            box[:, [1, 3]] = box[:, [1, 3]] / self.input_shape[0]
            #---------------------------------------------------#
            # The part numbered 0 and 1 is the center of the real box
            # The parts numbered 2 and 3 are the width and height of the real frame
            # The part with serial number 4 is the type of real box
            #---------------------------------------------------#
            box[:, 2:4] = box[:, 2:4] - box[:, 0:2]
            box[:, 0:2] = box[:, 0:2] + box[:, 2:4] / 2
            
            #---------------------------------------------------#
            #   Adjust the order to match the format of the training
            #   The part of the labels_out with a sequence number of 0 is processed at collect time
            #---------------------------------------------------#
            labels_out[:, 1] = box[:, -1]
            labels_out[:, 2:] = box[:, :4]
            
        return image, labels_out

    def rand(self, a=0, b=1):
        return np.random.rand()*(b-a) + a

    def get_random_data(self, annotation_line, input_shape, jitter=.3, hue=.1, sat=0.7, val=0.4, random=True):
        line    = annotation_line.split()
        #------------------------------#
        #   The image is read and converted into an RGB image
        #------------------------------#
        image   = Image.open(line[0])
        image   = cvtColor(image)
        #------------------------------#
        #   Gets the height and width of the image and the target height and width
        #------------------------------#
        iw, ih  = image.size
        h, w    = input_shape
        #------------------------------#
        #   Get the prediction box
        #------------------------------#
        box     = np.array([np.array(list(map(int,box.split(',')))) for box in line[1:]])

        if not random:
            scale = min(w/iw, h/ih)
            nw = int(iw*scale)
            nh = int(ih*scale)
            dx = (w-nw)//2
            dy = (h-nh)//2

            #---------------------------------#
            #   Add the extra parts of the image with gray bars
            #---------------------------------#
            image       = image.resize((nw,nh), Image.BICUBIC)
            new_image   = Image.new('RGB', (w,h), (128,128,128))
            new_image.paste(image, (dx, dy))
            image_data  = np.array(new_image, np.float32)

            #---------------------------------#
            #   Make adjustments to the real box
            #---------------------------------#
            if len(box)>0:
                np.random.shuffle(box)
                box[:, [0,2]] = box[:, [0,2]]*nw/iw + dx
                box[:, [1,3]] = box[:, [1,3]]*nh/ih + dy
                box[:, 0:2][box[:, 0:2]<0] = 0
                box[:, 2][box[:, 2]>w] = w
                box[:, 3][box[:, 3]>h] = h
                box_w = box[:, 2] - box[:, 0]
                box_h = box[:, 3] - box[:, 1]
                box = box[np.logical_and(box_w>1, box_h>1)] # discard invalid box

            return image_data, box
                
        #------------------------------------------#
        #   The image is scaled and distorted in length and width
        #------------------------------------------#
        new_ar = iw/ih * self.rand(1-jitter,1+jitter) / self.rand(1-jitter,1+jitter)
        scale = self.rand(.25, 2)
        if new_ar < 1:
            nh = int(scale*h)
            nw = int(nh*new_ar)
        else:
            nw = int(scale*w)
            nh = int(nw/new_ar)
        image = image.resize((nw,nh), Image.BICUBIC)

        #------------------------------------------#
        #   Add the extra parts of the image with gray bars
        #------------------------------------------#
        dx = int(self.rand(0, w-nw))
        dy = int(self.rand(0, h-nh))
        new_image = Image.new('RGB', (w,h), (128,128,128))
        new_image.paste(image, (dx, dy))
        image = new_image

        #------------------------------------------#
        #   Flip the image
        #------------------------------------------#
        flip = self.rand()<.5
        if flip: image = image.transpose(Image.FLIP_LEFT_RIGHT)

        image_data      = np.array(image, np.uint8)
        #---------------------------------#
        #   Perform a color gamut transformation on the image
        #   Parameters for calculating color gamut transformations
        #---------------------------------#
        r               = np.random.uniform(-1, 1, 3) * [hue, sat, val] + 1
        #---------------------------------#
        #   Turn the image onto the HSV
        #---------------------------------#
        hue, sat, val   = cv2.split(cv2.cvtColor(image_data, cv2.COLOR_RGB2HSV))
        dtype           = image_data.dtype
        #---------------------------------#
        #   Apply a transform
        #---------------------------------#
        x       = np.arange(0, 256, dtype=r.dtype)
        lut_hue = ((x * r[0]) % 180).astype(dtype)
        lut_sat = np.clip(x * r[1], 0, 255).astype(dtype)
        lut_val = np.clip(x * r[2], 0, 255).astype(dtype)

        image_data = cv2.merge((cv2.LUT(hue, lut_hue), cv2.LUT(sat, lut_sat), cv2.LUT(val, lut_val)))
        image_data = cv2.cvtColor(image_data, cv2.COLOR_HSV2RGB)

        #---------------------------------#
        #   Make adjustments to the real box
        #---------------------------------#
        if len(box)>0:
            np.random.shuffle(box)
            box[:, [0,2]] = box[:, [0,2]]*nw/iw + dx
            box[:, [1,3]] = box[:, [1,3]]*nh/ih + dy
            if flip: box[:, [0,2]] = w - box[:, [2,0]]
            box[:, 0:2][box[:, 0:2]<0] = 0
            box[:, 2][box[:, 2]>w] = w
            box[:, 3][box[:, 3]>h] = h
            box_w = box[:, 2] - box[:, 0]
            box_h = box[:, 3] - box[:, 1]
            box = box[np.logical_and(box_w>1, box_h>1)] 
        
        return image_data, box
    
    def merge_bboxes(self, bboxes, cutx, cuty):
        merge_bbox = []
        for i in range(len(bboxes)):
            for box in bboxes[i]:
                tmp_box = []
                x1, y1, x2, y2 = box[0], box[1], box[2], box[3]

                if i == 0:
                    if y1 > cuty or x1 > cutx:
                        continue
                    if y2 >= cuty and y1 <= cuty:
                        y2 = cuty
                    if x2 >= cutx and x1 <= cutx:
                        x2 = cutx

                if i == 1:
                    if y2 < cuty or x1 > cutx:
                        continue
                    if y2 >= cuty and y1 <= cuty:
                        y1 = cuty
                    if x2 >= cutx and x1 <= cutx:
                        x2 = cutx

                if i == 2:
                    if y2 < cuty or x2 < cutx:
                        continue
                    if y2 >= cuty and y1 <= cuty:
                        y1 = cuty
                    if x2 >= cutx and x1 <= cutx:
                        x1 = cutx

                if i == 3:
                    if y1 > cuty or x2 < cutx:
                        continue
                    if y2 >= cuty and y1 <= cuty:
                        y2 = cuty
                    if x2 >= cutx and x1 <= cutx:
                        x1 = cutx
                tmp_box.append(x1)
                tmp_box.append(y1)
                tmp_box.append(x2)
                tmp_box.append(y2)
                tmp_box.append(box[-1])
                merge_bbox.append(tmp_box)
        return merge_bbox

    def get_random_data_with_Mosaic(self, annotation_line, input_shape, jitter=0.3, hue=.1, sat=0.7, val=0.4):
        h, w = input_shape
        min_offset_x = self.rand(0.3, 0.7)
        min_offset_y = self.rand(0.3, 0.7)

        image_datas = [] 
        box_datas   = []
        index       = 0
        for line in annotation_line:
            #---------------------------------#
            #   Each line is divided
            #---------------------------------#
            line_content = line.split()
            #---------------------------------#
            #   Open the picture
            #---------------------------------#
            image = Image.open(line_content[0])
            image = cvtColor(image)
            
            #---------------------------------#
            #   The size of the image
            #---------------------------------#
            iw, ih = image.size
            #---------------------------------#
            #   The location of the save box
            #---------------------------------#
            box = np.array([np.array(list(map(int,box.split(',')))) for box in line_content[1:]])
            
            #---------------------------------#
            #   Whether to flip the picture
            #---------------------------------#
            flip = self.rand()<.5
            if flip and len(box)>0:
                image = image.transpose(Image.FLIP_LEFT_RIGHT)
                box[:, [0,2]] = iw - box[:, [2,0]]

            #------------------------------------------#
            #   The image is scaled and distorted in length and width
            #------------------------------------------#
            new_ar = iw/ih * self.rand(1-jitter,1+jitter) / self.rand(1-jitter,1+jitter)
            scale = self.rand(.4, 1)
            if new_ar < 1:
                nh = int(scale*h)
                nw = int(nh*new_ar)
            else:
                nw = int(scale*w)
                nh = int(nw/new_ar)
            image = image.resize((nw, nh), Image.BICUBIC)

            #-----------------------------------------------#
            #   Place the images to correspond to the positions of the four split images
            #-----------------------------------------------#
            if index == 0:
                dx = int(w*min_offset_x) - nw
                dy = int(h*min_offset_y) - nh
            elif index == 1:
                dx = int(w*min_offset_x) - nw
                dy = int(h*min_offset_y)
            elif index == 2:
                dx = int(w*min_offset_x)
                dy = int(h*min_offset_y)
            elif index == 3:
                dx = int(w*min_offset_x)
                dy = int(h*min_offset_y) - nh
            
            new_image = Image.new('RGB', (w,h), (128,128,128))
            new_image.paste(image, (dx, dy))
            image_data = np.array(new_image)

            index = index + 1
            box_data = []
            #---------------------------------#
            #   Reprocess the box
            #---------------------------------#
            if len(box)>0:
                np.random.shuffle(box)
                box[:, [0,2]] = box[:, [0,2]]*nw/iw + dx
                box[:, [1,3]] = box[:, [1,3]]*nh/ih + dy
                box[:, 0:2][box[:, 0:2]<0] = 0
                box[:, 2][box[:, 2]>w] = w
                box[:, 3][box[:, 3]>h] = h
                box_w = box[:, 2] - box[:, 0]
                box_h = box[:, 3] - box[:, 1]
                box = box[np.logical_and(box_w>1, box_h>1)]
                box_data = np.zeros((len(box),5))
                box_data[:len(box)] = box
            
            image_datas.append(image_data)
            box_datas.append(box_data)

        #---------------------------------#
        #   Divide the pictures and put them together
        #---------------------------------#
        cutx = int(w * min_offset_x)
        cuty = int(h * min_offset_y)

        new_image = np.zeros([h, w, 3])
        new_image[:cuty, :cutx, :] = image_datas[0][:cuty, :cutx, :]
        new_image[cuty:, :cutx, :] = image_datas[1][cuty:, :cutx, :]
        new_image[cuty:, cutx:, :] = image_datas[2][cuty:, cutx:, :]
        new_image[:cuty, cutx:, :] = image_datas[3][:cuty, cutx:, :]

        new_image       = np.array(new_image, np.uint8)
        #---------------------------------#
        #   Perform a color gamut transformation on the image
        #   Parameters for calculating color gamut transformations
        #---------------------------------#
        r               = np.random.uniform(-1, 1, 3) * [hue, sat, val] + 1
        #---------------------------------#
        #   Turn the image onto the HSV
        #---------------------------------#
        hue, sat, val   = cv2.split(cv2.cvtColor(new_image, cv2.COLOR_RGB2HSV))
        dtype           = new_image.dtype
        #---------------------------------#
        #   Apply a transform
        #---------------------------------#
        x       = np.arange(0, 256, dtype=r.dtype)
        lut_hue = ((x * r[0]) % 180).astype(dtype)
        lut_sat = np.clip(x * r[1], 0, 255).astype(dtype)
        lut_val = np.clip(x * r[2], 0, 255).astype(dtype)

        new_image = cv2.merge((cv2.LUT(hue, lut_hue), cv2.LUT(sat, lut_sat), cv2.LUT(val, lut_val)))
        new_image = cv2.cvtColor(new_image, cv2.COLOR_HSV2RGB)

        #---------------------------------#
        #   Further processing of the box
        #---------------------------------#
        new_boxes = self.merge_bboxes(box_datas, cutx, cuty)

        return new_image, new_boxes

    def get_random_data_with_MixUp(self, image_1, box_1, image_2, box_2):
        new_image = np.array(image_1, np.float32) * 0.5 + np.array(image_2, np.float32) * 0.5
        if len(box_1) == 0:
            new_boxes = box_2
        elif len(box_2) == 0:
            new_boxes = box_1
        else:
            new_boxes = np.concatenate([box_1, box_2], axis=0)
        return new_image, new_boxes
    
    

def yolo_dataset_collate(batch):
    images  = []
    bboxes  = []
    for i, (img, box) in enumerate(batch):
        images.append(img)
        box[:, 0] = i
        bboxes.append(box)
            
    images  = torch.from_numpy(np.array(images)).type(torch.FloatTensor)
    bboxes  = torch.from_numpy(np.concatenate(bboxes, 0)).type(torch.FloatTensor)
    return images, bboxes

# # DataLoader中collate_fn使用
# def yolo_dataset_collate(batch):
#     images      = []
#     n_max_boxes = 0
#     bs          = len(batch)
#     for i, (img, box) in enumerate(batch):
#         images.append(img)
#         n_max_boxes = max(n_max_boxes, len(box))
    
#     bboxes  = torch.zeros((bs, n_max_boxes, 4))
#     labels  = torch.zeros((bs, n_max_boxes, 1))
#     masks   = torch.zeros((bs, n_max_boxes, 1))
    
#     for i, (img, box) in enumerate(batch):
#         _sub_length = len(box)
#         bboxes[i, :_sub_length] = box[:, :4]
#         labels[i, :_sub_length] = box[:, 4]
#         masks[i, :_sub_length]  = 1
    
#     images  = torch.from_numpy(np.array(images)).type(torch.FloatTensor)
#     bboxes  = torch.from_numpy(np.concatenate(bboxes, 0)).type(torch.FloatTensor)
#     return images, bboxes, labels, masks
