# Supplementary material for: YOLOv8-DEE: a high-precision model for printed circuit board defect detection
Source: PeerJ Comput Sci. 2024 Dec 12;10:e2548. doi: 10.7717/peerj-cs.2548 (PMC11888845; doi:10.7717/peerj-cs.2548)
Supplement: Supplemental Information 1 [file peerj-cs-10-2548-s001.zip › utils/utils.py]

import random

import numpy as np
import torch
from PIL import Image


#---------------------------------------------------------#
#   Convert images to RGB images to prevent grayscale images from incorrectly occurring in predictions.
#   The code only supports the prediction of RGB images, and all other types of images are converted to RGB
#---------------------------------------------------------#
def cvtColor(image):
    if len(np.shape(image)) == 3 and np.shape(image)[2] == 3:
        return image 
    else:
        image = image.convert('RGB')
        return image 

#---------------------------------------------------#
#   Resize the input image
#---------------------------------------------------#
def resize_image(image, size, letterbox_image):
    iw, ih  = image.size
    w, h    = size
    if letterbox_image:
        scale   = min(w/iw, h/ih)
        nw      = int(iw*scale)
        nh      = int(ih*scale)

        image   = image.resize((nw,nh), Image.BICUBIC)
        new_image = Image.new('RGB', size, (128,128,128))
        new_image.paste(image, ((w-nw)//2, (h-nh)//2))
    else:
        new_image = image.resize((w, h), Image.BICUBIC)
    return new_image

#---------------------------------------------------#
#   Get classes
#---------------------------------------------------#
def get_classes(classes_path):
    with open(classes_path, encoding='utf-8') as f:
        class_names = f.readlines()
    class_names = [c.strip() for c in class_names]
    return class_names, len(class_names)

#---------------------------------------------------#
#   Gain a learning rate
#---------------------------------------------------#
def get_lr(optimizer):
    for param_group in optimizer.param_groups:
        return param_group['lr']

#---------------------------------------------------#
#   Set the seed
#---------------------------------------------------#
def seed_everything(seed=11):
    random.seed(seed)
    np.random.seed(seed)
    torch.manual_seed(seed)
    torch.cuda.manual_seed(seed)
    torch.cuda.manual_seed_all(seed)
    torch.backends.cudnn.deterministic = True
    torch.backends.cudnn.benchmark = False

#---------------------------------------------------#
#   Set the seed of the Dataloader
#---------------------------------------------------#
def worker_init_fn(worker_id, rank, seed):
    worker_seed = rank + seed
    random.seed(worker_seed)
    np.random.seed(worker_seed)
    torch.manual_seed(worker_seed)

def preprocess_input(image):
    image /= 255.0
    return image

def show_config(**kwargs):
    print('Configurations:')
    print('-' * 70)
    print('|%25s | %40s|' % ('keys', 'values'))
    print('-' * 70)
    for key, value in kwargs.items():
        print('|%25s | %40s|' % (str(key), str(value)))
    print('-' * 70)
        
def download_weights(phi, model_dir="./model_data"):
    import os

    from torch.hub import load_state_dict_from_url
    
    download_urls = {
        "n" : 'https://github.com/bubbliiiing/yolov8-pytorch/releases/download/v1.0/yolov8_n_backbone_weights.pth',
        "s" : 'https://github.com/bubbliiiing/yolov8-pytorch/releases/download/v1.0/yolov8_s_backbone_weights.pth',
        "m" : 'https://github.com/bubbliiiing/yolov8-pytorch/releases/download/v1.0/yolov8_m_backbone_weights.pth',
        "l" : 'https://github.com/bubbliiiing/yolov8-pytorch/releases/download/v1.0/yolov8_l_backbone_weights.pth',
        "x" : 'https://github.com/bubbliiiing/yolov8-pytorch/releases/download/v1.0/yolov8_x_backbone_weights.pth',
    }
    url = download_urls[phi]
    
    if not os.path.exists(model_dir):
        os.makedirs(model_dir)
    load_state_dict_from_url(url, model_dir)
