# Supplementary material for: YOLOv8-DEE: a high-precision model for printed circuit board defect detection
Source: PeerJ Comput Sci. 2024 Dec 12;10:e2548. doi: 10.7717/peerj-cs.2548 (PMC11888845; doi:10.7717/peerj-cs.2548)
Supplement: Supplemental Information 1 [file peerj-cs-10-2548-s001.zip › utils_coco/get_map_coco.py]

import json
import os

import numpy as np
import torch
from PIL import Image
from pycocotools.coco import COCO
from pycocotools.cocoeval import COCOeval
from tqdm import tqdm

from utils.utils import cvtColor, preprocess_input, resize_image
from yolo import YOLO

#---------------------------------------------------------------------------#
#   map_mode is used to specify what is calculated when the file runs
# A map_mode of 0 indicates the entire map calculation process, including obtaining prediction results and calculating maps.
# A map_mode of 1 means that only the prediction result is obtained.
# map_mode 2 means that only the computed map is obtained.
#---------------------------------------------------------------------------#
map_mode            = 0
#-------------------------------------------------------#
#   points to the verification set label and image path
#-------------------------------------------------------#
cocoGt_path         = 'coco_dataset/annotations/instances_val2017.json'
dataset_img_path    = 'coco_dataset/val2017'
#-------------------------------------------------------#
#   The folder of the result output, which is map_out by default
#-------------------------------------------------------#
temp_save_path      = 'map_out/coco_eval'

class mAP_YOLO(YOLO):
    #---------------------------------------------------#
    #   Detect the picture
    #---------------------------------------------------#
    def detect_image(self, image_id, image, results, clsid2catid):
        #---------------------------------------------------#
        #   Calculate the height and width of the input image
        #---------------------------------------------------#
        image_shape = np.array(np.shape(image)[0:2])
        #---------------------------------------------------------#
        #   Here, the image is converted to an RGB image to prevent the grayscale image from being wrong in the prediction.
        #   The code only supports the prediction of RGB images, and all other types of images are converted to RGB
        #---------------------------------------------------------#
        image       = cvtColor(image)
        #---------------------------------------------------------#
        #   Add gray bars to the image to achieve undistorted resize
        #   It can also be directly resized for identification
        #---------------------------------------------------------#
        image_data  = resize_image(image, (self.input_shape[1],self.input_shape[0]), self.letterbox_image)
        #---------------------------------------------------------#
        #   Add the batch_size dimension
        #---------------------------------------------------------#
        image_data  = np.expand_dims(np.transpose(preprocess_input(np.array(image_data, dtype='float32')), (2, 0, 1)), 0)

        with torch.no_grad():
            images = torch.from_numpy(image_data)
            if self.cuda:
                images = images.cuda()
            #---------------------------------------------------------#
            #   Feed images into the network for prediction!
            #---------------------------------------------------------#
            outputs = self.net(images)
            outputs = self.bbox_util.decode_box(outputs)
            #---------------------------------------------------------#
            #   The prediction boxes are stacked and then subjected to non-maximal suppression
            #---------------------------------------------------------#
            outputs = self.bbox_util.non_max_suppression(outputs, self.num_classes, self.input_shape, 
                        image_shape, self.letterbox_image, conf_thres = self.confidence, nms_thres = self.nms_iou)
                                                    
            if outputs[0] is None: 
                return outputs

            top_label   = np.array(outputs[0][:, 5], dtype = 'int32')
            top_conf    = outputs[0][:, 4]
            top_boxes   = outputs[0][:, :4]

        for i, c in enumerate(top_label):
            result                      = {}
            top, left, bottom, right    = top_boxes[i]

            result["image_id"]      = int(image_id)
            result["category_id"]   = clsid2catid[c]
            result["bbox"]          = [float(left),float(top),float(right-left),float(bottom-top)]
            result["score"]         = float(top_conf[i])
            results.append(result)
        return results

if __name__ == "__main__":
    if not os.path.exists(temp_save_path):
        os.makedirs(temp_save_path)

    cocoGt      = COCO(cocoGt_path)
    ids         = list(cocoGt.imgToAnns.keys())
    clsid2catid = cocoGt.getCatIds()

    if map_mode == 0 or map_mode == 1:
        yolo = mAP_YOLO(confidence = 0.001, nms_iou = 0.65)

        with open(os.path.join(temp_save_path, 'eval_results.json'),"w") as f:
            results = []
            for image_id in tqdm(ids):
                image_path  = os.path.join(dataset_img_path, cocoGt.loadImgs(image_id)[0]['file_name'])
                image       = Image.open(image_path)
                results     = yolo.detect_image(image_id, image, results, clsid2catid)
            json.dump(results, f)

    if map_mode == 0 or map_mode == 2:
        cocoDt      = cocoGt.loadRes(os.path.join(temp_save_path, 'eval_results.json'))
        cocoEval    = COCOeval(cocoGt, cocoDt, 'bbox') 
        cocoEval.evaluate()
        cocoEval.accumulate()
        cocoEval.summarize()
        print("Get map done.")
