# Supplementary material for: YOLOv8-DEE: a high-precision model for printed circuit board defect detection
Source: PeerJ Comput Sci. 2024 Dec 12;10:e2548. doi: 10.7717/peerj-cs.2548 (PMC11888845; doi:10.7717/peerj-cs.2548)
Supplement: Supplemental Information 1 [file peerj-cs-10-2548-s001.zip › voc_annotation.py]

import os
import random
import xml.etree.ElementTree as ET

import numpy as np

from utils.utils import get_classes

#--------------------------------------------------------------------------------------------------------------------------------#
#   annotation_mode is used to specify what is calculated when the file runs
#   A annotation_mode of 0 represents the entire label processing process, including obtaining the txt in VOCdevkit/VOC2007/ImageSets, as well as the 2007_train.txt and 2007_val.txt for training
#   annotation_mode is 1, which means that the txt in VOCdevkit/VOC2007/ImageSet is obtained
#   annotation_mode for 2 represents the 2007_train.txt and 2007_val.txt for training
#--------------------------------------------------------------------------------------------------------------------------------#
annotation_mode     = 0
#-------------------------------------------------------------------#
#   It must be modified to generate target information for 2007_train.txt and 2007_val.txt
# Match the classes_path used for training and prediction
# If the generated 2007_train.txt does not contain the target information
# Then it's because the classes are not set correctly
# Only valid when the annotation_mode is 0 and 2
#-------------------------------------------------------------------#
classes_path        = 'model_data/deeppcb_classes.txt'
#--------------------------------------------------------------------------------------------------------------------------------#
#   trainval_percent is used to specify the ratio (training set + validation set) to the test set, by default (training set + validation set): test set = 9:1
# train_percent is used to specify the ratio of training set to validation set in (training set + validation set), by default Training set: Validation set = 9:1
# Only valid when the annotation_mode is 0 and 1
#--------------------------------------------------------------------------------------------------------------------------------#
trainval_percent    = 0.9
train_percent       = 0.9
#-------------------------------------------------------#
#   Point to the folder where the VOC dataset is located
# By default, it points to the VOC dataset in the root directory
#-------------------------------------------------------#
VOCdevkit_path  = '/home/jovyan/yff/dataset/deeppcb/VOCdevkit'

VOCdevkit_sets  = [('2007', 'train'), ('2007', 'val')]
classes, _      = get_classes(classes_path)

#-------------------------------------------------------#
#   Count the number of targets
#-------------------------------------------------------#
photo_nums  = np.zeros(len(VOCdevkit_sets))
nums        = np.zeros(len(classes))
def convert_annotation(year, image_id, list_file):
    in_file = open(os.path.join(VOCdevkit_path, 'VOC%s/Annotations/%s.xml'%(year, image_id)), encoding='utf-8')
    tree=ET.parse(in_file)
    root = tree.getroot()

    for obj in root.iter('object'):
        difficult = 0 
        if obj.find('difficult')!=None:
            difficult = obj.find('difficult').text
        cls = obj.find('name').text
        if cls not in classes or int(difficult)==1:
            continue
        cls_id = classes.index(cls)
        xmlbox = obj.find('bndbox')
        b = (int(float(xmlbox.find('xmin').text)), int(float(xmlbox.find('ymin').text)), int(float(xmlbox.find('xmax').text)), int(float(xmlbox.find('ymax').text)))
        list_file.write(" " + ",".join([str(a) for a in b]) + ',' + str(cls_id))
        
        nums[classes.index(cls)] = nums[classes.index(cls)] + 1
        
if __name__ == "__main__":
    random.seed(0)
    if " " in os.path.abspath(VOCdevkit_path):
        raise ValueError("There should be no spaces in the folder path and image name of the dataset, otherwise it will affect the normal model training.")

    if annotation_mode == 0 or annotation_mode == 1:
        print("Generate txt in ImageSets.")
        xmlfilepath     = os.path.join(VOCdevkit_path, 'VOC2007/Annotations')
        saveBasePath    = os.path.join(VOCdevkit_path, 'VOC2007/ImageSets/Main')
        temp_xml        = os.listdir(xmlfilepath)
        total_xml       = []
        for xml in temp_xml:
            if xml.endswith(".xml"):
                total_xml.append(xml)

        num     = len(total_xml)  
        list    = range(num)  
        tv      = int(num*trainval_percent)  
        tr      = int(tv*train_percent)  
        trainval= random.sample(list,tv)  
        train   = random.sample(trainval,tr)  
        
        print("train and val size",tv)
        print("train size",tr)
        ftrainval   = open(os.path.join(saveBasePath,'trainval.txt'), 'w')  
        ftest       = open(os.path.join(saveBasePath,'test.txt'), 'w')  
        ftrain      = open(os.path.join(saveBasePath,'train.txt'), 'w')  
        fval        = open(os.path.join(saveBasePath,'val.txt'), 'w')  
        
        for i in list:  
            name=total_xml[i][:-4]+'\n'  
            if i in trainval:  
                ftrainval.write(name)  
                if i in train:  
                    ftrain.write(name)  
                else:  
                    fval.write(name)  
            else:  
                ftest.write(name)  
        
        ftrainval.close()  
        ftrain.close()  
        fval.close()  
        ftest.close()
        print("Generate txt in ImageSets done.")

    if annotation_mode == 0 or annotation_mode == 2:
        print("Generate 2007_train.txt and 2007_val.txt for train.")
        type_index = 0
        for year, image_set in VOCdevkit_sets:
            image_ids = open(os.path.join(VOCdevkit_path, 'VOC%s/ImageSets/Main/%s.txt'%(year, image_set)), encoding='utf-8').read().strip().split()
            list_file = open('%s_%s.txt'%(year, image_set), 'w', encoding='utf-8')
            for image_id in image_ids:
                list_file.write('%s/VOC%s/JPEGImages/%s.jpg'%(os.path.abspath(VOCdevkit_path), year, image_id))

                convert_annotation(year, image_id, list_file)
                list_file.write('\n')
            photo_nums[type_index] = len(image_ids)
            type_index += 1
            list_file.close()
        print("Generate 2007_train.txt and 2007_val.txt for train done.")
        
        def printTable(List1, List2):
            for i in range(len(List1[0])):
                print("|", end=' ')
                for j in range(len(List1)):
                    print(List1[j][i].rjust(int(List2[j])), end=' ')
                    print("|", end=' ')
                print()

        str_nums = [str(int(x)) for x in nums]
        tableData = [
            classes, str_nums
        ]
        colWidths = [0]*len(tableData)
        len1 = 0
        for i in range(len(tableData)):
            for j in range(len(tableData[i])):
                if len(tableData[i][j]) > colWidths[i]:
                    colWidths[i] = len(tableData[i][j])
        printTable(tableData, colWidths)

        if photo_nums[0] <= 500:
            print("If the number of training sets is less than 500, it is a small amount of data, so please set a large training generation (Epoch) to meet the sufficient number of gradient descent times (Step).")

        if np.sum(nums) == 0:
            print("If you don't get any goals in the dataset, please make sure to modify the classes_path to your own dataset and make sure the label name is correct, otherwise the training will have no effect!")
            print("If you don't get any goals in the dataset, please make sure to modify the classes_path to your own dataset and make sure the label name is correct, otherwise the training will have no effect!")
            print("If you don't get any goals in the dataset, please make sure to modify the classes_path to your own dataset and make sure the label name is correct, otherwise the training will have no effect!")
            print("(Important things are said three times).")
