# Supplementary material for: YOLOv8-DEE: a high-precision model for printed circuit board defect detection
Source: PeerJ Comput Sci. 2024 Dec 12;10:e2548. doi: 10.7717/peerj-cs.2548 (PMC11888845; doi:10.7717/peerj-cs.2548)
Supplement: Supplemental Information 1 [file peerj-cs-10-2548-s001.zip › 常见问题汇总.md]

问题汇总的博客地址为[https://blog.csdn.net/weixin_44791964/article/details/107517428](https://blog.csdn.net/weixin_44791964/article/details/107517428)。

# 问题汇总
## 1、下载问题
### a、代码下载
**问：up主，可以给我发一份代码吗，代码在哪里下载啊？ 
答：Github上的地址就在视频简介里。复制一下就能进去下载了。**

**问：up主，为什么我下载的代码提示压缩包损坏？
答：重新去Github下载。**

**问：up主，为什么我下载的代码和你在视频以及博客上的代码不一样？
答：我常常会对代码进行更新，最终以实际的代码为准。**

### b、 权值下载
**问：up主，为什么我下载的代码里面，model_data下面没有.pth或者.h5文件？ 
答：我一般会把权值上传到Github和百度网盘，在GITHUB的README里面就能找到。**

### c、 数据集下载
**问：up主，XXXX数据集在哪里下载啊？
答：一般数据集的下载地址我会放在README里面，基本上都有，没有的话请及时联系我添加，直接发github的issue即可**。

## 2、环境配置问题
### a、20系列及以下显卡环境配置
**pytorch代码对应的pytorch版本为1.2，博客地址对应**[https://blog.csdn.net/weixin_44791964/article/details/106037141](https://blog.csdn.net/weixin_44791964/article/details/106037141)。

**keras代码对应的tensorflow版本为1.13.2，keras版本是2.1.5，博客地址对应**[https://blog.csdn.net/weixin_44791964/article/details/104702142](https://blog.csdn.net/weixin_44791964/article/details/104702142)。

**tf2代码对应的tensorflow版本为2.2.0，无需安装keras，博客地址对应**[https://blog.csdn.net/weixin_44791964/article/details/109161493](https://blog.csdn.net/weixin_44791964/article/details/109161493)。

**问：你的代码某某某版本的tensorflow和pytorch能用嘛？
答：最好按照我推荐的配置，配置教程也有！其它版本的我没有试过！可能出现问题但是一般问题不大。仅需要改少量代码即可。**

### b、30系列显卡环境配置
30系显卡由于框架更新不可使用上述环境配置教程。
当前我已经测试的可以用的30显卡配置如下：
**pytorch代码对应的pytorch版本为1.7.0，cuda为11.0，cudnn为8.0.5，博客地址对应**[https://blog.csdn.net/weixin_44791964/article/details/120668551](https://blog.csdn.net/weixin_44791964/article/details/120668551)。

**keras代码无法在win10下配置cuda11，在ubuntu下可以百度查询一下，配置tensorflow版本为1.15.4，keras版本是2.1.5或者2.3.1（少量函数接口不同，代码可能还需要少量调整。）**

**tf2代码对应的tensorflow版本为2.4.0，cuda为11.0，cudnn为8.0.5，博客地址对应为**[https://blog.csdn.net/weixin_44791964/article/details/120657664](https://blog.csdn.net/weixin_44791964/article/details/120657664)。

### c、CPU环境配置
**pytorch代码对应的pytorch-cpu版本为1.2，博客地址对应**[https://blog.csdn.net/weixin_44791964/article/details/120655098](https://blog.csdn.net/weixin_44791964/article/details/120655098)

**keras代码对应的tensorflow-cpu版本为1.13.2，keras版本是2.1.5，博客地址对应**[https://blog.csdn.net/weixin_44791964/article/details/120653717](https://blog.csdn.net/weixin_44791964/article/details/120653717)。

**tf2代码对应的tensorflow-cpu版本为2.2.0，无需安装keras，博客地址对应**[https://blog.csdn.net/weixin_44791964/article/details/120656291](https://blog.csdn.net/weixin_44791964/article/details/120656291)。


### d、GPU利用问题与环境使用问题
**问：为什么我安装了tensorflow-gpu但是却没用利用GPU进行训练呢？
答：确认tensorflow-gpu已经装好，利用pip list查看tensorflow版本，然后查看任务管理器或者利用nvidia命令看看是否使用了gpu进行训练，任务管理器的话要看显存使用情况。**

**问：up主，我好像没有在用gpu进行训练啊，怎么看是不是用了GPU进行训练？
答：查看是否使用GPU进行训练一般使用NVIDIA在命令行的查看命令。在windows电脑中打开cmd然后利用nvidia-smi指令查看GPU利用情况**
![在这里插入图片描述](https://img-blog.csdnimg.cn/f88ef794c9a341918f000eb2b1c67af6.png?x-oss-process=image/watermark,type_d3F5LXplbmhlaQ,shadow_50,text_Q1NETiBAQnViYmxpaWlpbmc=,size_20,color_FFFFFF,t_70,g_se,x_16)
**如果要一定看任务管理器的话，请看性能部分GPU的显存是否利用，或者查看任务管理器的Cuda，而非Copy。**
![在这里插入图片描述](https://img-blog.csdnimg.cn/20201013234241524.png?x-oss-process=image/watermark,type_ZmFuZ3poZW5naGVpdGk,shadow_10,text_aHR0cHM6Ly9ibG9nLmNzZG4ubmV0L3dlaXhpbl80NDc5MTk2NA==,size_16,color_FFFFFF,t_70#pic_center)

### e、DLL load failed: 找不到指定的模块
**问：出现如下错误**
```python
Traceback (most recent call last):
  File "C:\Users\focus\Anaconda3\ana\envs\tensorflow-gpu\lib\site-packages\tensorflow\python\pywrap_tensorflow.py", line 58, in <module>
 from tensorflow.python.pywrap_tensorflow_internal import *
File "C:\Users\focus\Anaconda3\ana\envs\tensorflow-gpu\lib\site-packages\tensorflow\python\pywrap_tensorflow_internal.py", line 28, in <module>
pywrap_tensorflow_internal = swig_import_helper()
  File "C:\Users\focus\Anaconda3\ana\envs\tensorflow-gpu\lib\site-packages\tensorflow\python\pywrap_tensorflow_internal.py", line 24, in swig_import_helper
    _mod = imp.load_module('_pywrap_tensorflow_internal', fp, pathname, description)
File "C:\Users\focus\Anaconda3\ana\envs\tensorflow-gpu\lib\imp.py", line 243, in load_modulereturn load_dynamic(name, filename, file)
File "C:\Users\focus\Anaconda3\ana\envs\tensorflow-gpu\lib\imp.py", line 343, in load_dynamic
    return _load(spec)
ImportError: DLL load failed: 找不到指定的模块。
```
**答：如果没重启过就重启一下，否则重新按照步骤安装，还无法解决则把你的GPU、CUDA、CUDNN、TF版本以及PYTORCH版本私聊告诉我。**

### f、no module问题（no module name utils.utils、no module named 'matplotlib' ）
**问：为什么提示说no module name utils.utils（no module name nets.yolo、no module name nets.ssd等一系列问题）啊？
答：utils并不需要用pip装，它就在我上传的仓库的根目录，出现这个问题的原因是根目录不对，查查相对目录和根目录的概念。查了基本上就明白了。**

**问：为什么提示说no module name matplotlib（no module name PIL，no module name cv2等等）？
答：这个库没安装打开命令行安装就好。pip install matplotlib**

**问：为什么我已经用pip装了opencv（pillow、matplotlib等），还是提示no module name cv2？
答：没有激活环境装，要激活对应的conda环境进行安装才可以正常使用**

**问：为什么提示说No module named 'torch' ？
答：其实我也真的很想知道为什么会有这个问题……这个pytorch没装是什么情况？一般就俩情况，一个是真的没装，还有一个是装到其它环境了，当前激活的环境不是自己装的环境。**

**问：为什么提示说No module named 'tensorflow' ？
答：同上。**

### g、cuda安装失败问题
一般cuda安装前需要安装Visual Studio，装个2017版本即可。

### h、Ubuntu系统问题
**所有代码在Ubuntu下可以使用，我两个系统都试过。**

### i、VSCODE提示错误的问题
**问：为什么在VSCODE里面提示一大堆的错误啊？
答：我也提示一大堆的错误，但是不影响，是VSCODE的问题，如果不想看错误的话就装Pycharm。
最好将设置里面的Python:Language Server，调整为Pylance。**

### j、使用cpu进行训练与预测的问题
**对于keras和tf2的代码而言，如果想用cpu进行训练和预测，直接装cpu版本的tensorflow就可以了。**

**对于pytorch的代码而言，如果想用cpu进行训练和预测，需要将cuda=True修改成cuda=False。**

### k、tqdm没有pos参数问题
**问：运行代码提示'tqdm' object has no attribute 'pos'。
答：重装tqdm，换个版本就可以了。**

### l、提示decode(“utf-8”)的问题
**由于h5py库的更新，安装过程中会自动安装h5py=3.0.0以上的版本，会导致decode("utf-8")的错误！
各位一定要在安装完tensorflow后利用命令装h5py=2.10.0！**
```
pip install h5py==2.10.0
```

### m、提示TypeError: __array__() takes 1 positional argument but 2 were given错误
可以修改pillow版本解决。
```
pip install pillow==8.2.0
```
### n、如何查看当前cuda和cudnn
**window下cuda版本查看方式如下：
1、打开cmd窗口。
2、输入nvcc -V。
3、Cuda compilation tools, release XXXXXXXX中的XXXXXXXX即cuda版本。**
![在这里插入图片描述](https://img-blog.csdnimg.cn/0389ea35107a408a80ab5cb6590d5a74.png?x-oss-process=image/watermark,type_d3F5LXplbmhlaQ,shadow_50,text_Q1NETiBAQnViYmxpaWlpbmc=,size_20,color_FFFFFF,t_70,g_se,x_16)
window下cudnn版本查看方式如下：
1、进入cuda安装目录，进入incude文件夹。
2、找到cudnn.h文件。
3、右键文本打开，下拉，看到#define处可获得cudnn版本。
```python
#define CUDNN_MAJOR 7
#define CUDNN_MINOR 4
#define CUDNN_PATCHLEVEL 1
```
代表cudnn为7.4.1。
![在这里插入图片描述](https://img-blog.csdnimg.cn/7a86b68b17c84feaa6fa95780d4ae4b4.png?x-oss-process=image/watermark,type_d3F5LXplbmhlaQ,shadow_50,text_Q1NETiBAQnViYmxpaWlpbmc=,size_20,color_FFFFFF,t_70,g_se,x_16)
![在这里插入图片描述](https://img-blog.csdnimg.cn/81bb7c3e13cc492292530e4b69df86a9.png?x-oss-process=image/watermark,type_d3F5LXplbmhlaQ,shadow_50,text_Q1NETiBAQnViYmxpaWlpbmc=,size_20,color_FFFFFF,t_70,g_se,x_16)

### o、为什么按照你的环境配置后还是不能使用
**问：up主，为什么我按照你的环境配置后还是不能使用？
答：请把你的GPU、CUDA、CUDNN、TF版本以及PYTORCH版本B站私聊告诉我。**

### p、其它问题
**问：为什么提示TypeError: cat() got an unexpected keyword argument 'axis'，Traceback (most recent call last)，AttributeError: 'Tensor' object has no attribute 'bool'？
答：这是版本问题，建议使用torch1.2以上版本**

**其它有很多稀奇古怪的问题，很多是版本问题，建议按照我的视频教程安装Keras和tensorflow。比如装的是tensorflow2，就不用问我说为什么我没法运行Keras-yolo啥的。那是必然不行的。**

## 3、目标检测库问题汇总（人脸检测和分类库也可参考）
### a、shape不匹配问题。
#### 1）、训练时shape不匹配问题。
**问：up主，为什么运行train.py会提示shape不匹配啊？
答：在keras环境中，因为你训练的种类和原始的种类不同，网络结构会变化，所以最尾部的shape会有少量不匹配。**

#### 2）、预测时shape不匹配问题。
**问：为什么我运行predict.py会提示我说shape不匹配呀。**
##### i、copying a param with shape torch.Size([75, 704, 1, 1]) from checkpoint
在Pytorch里面是这样的：
![在这里插入图片描述](https://img-blog.csdnimg.cn/20200722171631901.png)
##### ii、Shapes are [1,1,1024,75] and [255,1024,1,1]. for 'Assign_360' (op: 'Assign') with input shapes: [1,1,1024,75], [255,1024,1,1].
在Keras里面是这样的：
![在这里插入图片描述](https://img-blog.csdnimg.cn/20200722171523380.png?x-oss-process=image/watermark,type_ZmFuZ3poZW5naGVpdGk,shadow_10,text_aHR0cHM6Ly9ibG9nLmNzZG4ubmV0L3dlaXhpbl80NDc5MTk2NA==,size_16,color_FFFFFF,t_70)
**答：原因主要有仨：
1、训练的classes_path没改，就开始训练了。
2、训练的model_path没改。
3、训练的classes_path没改。
请检查清楚了！确定自己所用的model_path和classes_path是对应的！训练的时候用到的num_classes或者classes_path也需要检查！**

### b、显存不足问题（OOM、RuntimeError: CUDA out of memory）。
**问：为什么我运行train.py下面的命令行闪的贼快，还提示OOM啥的？ 
答：这是在keras中出现的，爆显存了，可以改小batch_size，SSD的显存占用率是最小的，建议用SSD；
2G显存：SSD、YOLOV4-TINY
4G显存：YOLOV3
6G显存：YOLOV4、Retinanet、M2det、Efficientdet、Faster RCNN等
8G+显存：随便选吧。**
**需要注意的是，受到BatchNorm2d影响，batch_size不可为1，至少为2。**

**问：为什么提示 RuntimeError: CUDA out of memory. Tried to allocate 52.00 MiB (GPU 0; 15.90 GiB total capacity; 14.85 GiB already allocated; 51.88 MiB free; 15.07 GiB reserved in total by PyTorch)？ 
答：这是pytorch中出现的，爆显存了，同上。**

**问：为什么我显存都没利用，就直接爆显存了？ 
答：都爆显存了，自然就不利用了，模型没有开始训练。**
### c、为什么要进行冻结训练与解冻训练，不进行行吗？
**问：为什么要冻结训练和解冻训练呀？
答：可以不进行，本质上是为了保证性能不足的同学的训练，如果电脑性能完全不够，可以将Freeze_Epoch和UnFreeze_Epoch设置成一样，只进行冻结训练。**

**同时这也是迁移学习的思想，因为神经网络主干特征提取部分所提取到的特征是通用的，我们冻结起来训练可以加快训练效率，也可以防止权值被破坏。**
在冻结阶段，模型的主干被冻结了，特征提取网络不发生改变。占用的显存较小，仅对网络进行微调。
在解冻阶段，模型的主干不被冻结了，特征提取网络会发生改变。占用的显存较大，网络所有的参数都会发生改变。

### d、我的LOSS好大啊，有问题吗？（我的LOSS好小啊，有问题吗？）
**问：为什么我的网络不收敛啊，LOSS是XXXX。
答：不同网络的LOSS不同，LOSS只是一个参考指标，用于查看网络是否收敛，而非评价网络好坏，我的yolo代码都没有归一化，所以LOSS值看起来比较高，LOSS的值不重要，重要的是是否在变小，预测是否有效果。**

### e、为什么我训练出来的模型没有预测结果？
**问：为什么我的训练效果不好？预测了没有框（框不准）。
答：**
考虑几个问题：
1、目标信息问题，查看2007_train.txt文件是否有目标信息，没有的话请修改voc_annotation.py。
2、数据集问题，小于500的自行考虑增加数据集，同时测试不同的模型，确认数据集是好的。
3、是否解冻训练，如果数据集分布与常规画面差距过大需要进一步解冻训练，调整主干，加强特征提取能力。
4、网络问题，比如SSD不适合小目标，因为先验框固定了。
5、训练时长问题，有些同学只训练了几代表示没有效果，按默认参数训练完。
6、确认自己是否按照步骤去做了，如果比如voc_annotation.py里面的classes是否修改了等。
7、不同网络的LOSS不同，LOSS只是一个参考指标，用于查看网络是否收敛，而非评价网络好坏，LOSS的值不重要，重要的是是否收敛。
8、是否修改了网络的主干，如果修改了没有预训练权重，网络不容易收敛，自然效果不好。

### f、为什么我计算出来的map是0？
**问：为什么我的训练效果不好？没有map？
答：**
首先尝试利用predict.py预测一下，如果有效果的话应该是get_map.py里面的classes_path设置错误。如果没有预测结果的话，解决方法同e问题，对下面几点进行检查：
1、目标信息问题，查看2007_train.txt文件是否有目标信息，没有的话请修改voc_annotation.py。
2、数据集问题，小于500的自行考虑增加数据集，同时测试不同的模型，确认数据集是好的。
3、是否解冻训练，如果数据集分布与常规画面差距过大需要进一步解冻训练，调整主干，加强特征提取能力。
4、网络问题，比如SSD不适合小目标，因为先验框固定了。
5、训练时长问题，有些同学只训练了几代表示没有效果，按默认参数训练完。
6、确认自己是否按照步骤去做了，如果比如voc_annotation.py里面的classes是否修改了等。
7、不同网络的LOSS不同，LOSS只是一个参考指标，用于查看网络是否收敛，而非评价网络好坏，LOSS的值不重要，重要的是是否收敛。
8、是否修改了网络的主干，如果修改了没有预训练权重，网络不容易收敛，自然效果不好。

### g、gbk编码错误（'gbk' codec can't decode byte）。
**问：我怎么出现了gbk什么的编码错误啊：**
```python
UnicodeDecodeError: 'gbk' codec can't decode byte 0xa6 in position 446: illegal multibyte sequence
```
**答：标签和路径不要使用中文，如果一定要使用中文，请注意处理的时候编码的问题，改成打开文件的encoding方式改为utf-8。**

### h、我的图片是xxx*xxx的分辨率的，可以用吗？
**问：我的图片是xxx*xxx的分辨率的，可以用吗！**
**答：可以用，代码里面会自动进行resize与数据增强。**

### i、我想进行数据增强！怎么增强？
**问：我想要进行数据增强！怎么做呢？**
**答：可以用，代码里面会自动进行resize与数据增强。**

### j、多GPU训练。
**问：怎么进行多GPU训练？
答：pytorch的大多数代码可以直接使用gpu训练，keras的话直接百度就好了，实现并不复杂，我没有多卡没法详细测试，还需要各位同学自己努力了。**

### k、能不能训练灰度图？
**问：能不能训练灰度图（预测灰度图）啊？
答：我的大多数库会将灰度图转化成RGB进行训练和预测，如果遇到代码不能训练或者预测灰度图的情况，可以尝试一下在get_random_data里面将Image.open后的结果转换成RGB，预测的时候也这样试试。（仅供参考）**

### l、断点续练问题。
**问：我已经训练过几个世代了，能不能从这个基础上继续开始训练
答：可以，你在训练前，和载入预训练权重一样载入训练过的权重就行了。一般训练好的权重会保存在logs文件夹里面，将model_path修改成你要开始的权值的路径即可。**

### m、我要训练其它的数据集，预训练权重能不能用？
**问：如果我要训练其它的数据集，预训练权重要怎么办啊？**
**答：数据的预训练权重对不同数据集是通用的，因为特征是通用的，预训练权重对于99%的情况都必须要用，不用的话权值太过随机，特征提取效果不明显，网络训练的结果也不会好。**

### n、网络如何从0开始训练？
**问：我要怎么不使用预训练权重啊？
答：看一看注释、大多数代码是model_path = ''，Freeze_Train = Fasle**，如果设置model_path无用，**那么把载入预训练权重的代码注释了就行。**

### o、为什么从0开始训练效果这么差（修改了网络主干，效果不好怎么办）？
**问：为什么我不使用预训练权重效果这么差啊？
答：因为随机初始化的权值不好，提取的特征不好，也就导致了模型训练的效果不好，voc07+12、coco+voc07+12效果都不一样，预训练权重还是非常重要的。**

**问：up，我修改了网络，预训练权重还能用吗？
答：修改了主干的话，如果不是用的现有的网络，基本上预训练权重是不能用的，要么就自己判断权值里卷积核的shape然后自己匹配，要么只能自己预训练去了；修改了后半部分的话，前半部分的主干部分的预训练权重还是可以用的，如果是pytorch代码的话，需要自己修改一下载入权值的方式，判断shape后载入，如果是keras代码，直接by_name=True,skip_mismatch=True即可。**
权值匹配的方式可以参考如下：
```python
# 加快模型训练的效率
print('Loading weights into state dict...')
device = torch.device('cuda' if torch.cuda.is_available() else 'cpu')
model_dict = model.state_dict()
pretrained_dict = torch.load(model_path, map_location=device)
a = {}
for k, v in pretrained_dict.items():
    try:    
        if np.shape(model_dict[k]) ==  np.shape(v):
            a[k]=v
    except:
        pass
model_dict.update(a)
model.load_state_dict(model_dict)
print('Finished!')
```

**问：为什么从0开始训练效果这么差（我修改了网络主干，效果不好怎么办）？
答：一般来讲，网络从0开始的训练效果会很差，因为权值太过随机，特征提取效果不明显，因此非常、非常、非常不建议大家从0开始训练！如果一定要从0开始，可以了解imagenet数据集，首先训练分类模型，获得网络的主干部分权值，分类模型的 主干部分 和该模型通用，基于此进行训练。
网络修改了主干之后也是同样的问题，随机的权值效果很差。**

**问：怎么在模型上从0开始训练？
答：在算力不足与调参能力不足的情况下从0开始训练毫无意义。模型特征提取能力在随机初始化参数的情况下非常差。没有好的参数调节能力和算力，无法使得网络正常收敛。**
如果一定要从0开始，那么训练的时候请注意几点：
 - 不载入预训练权重。 
 - 不要进行冻结训练，注释冻结模型的代码。

**问：为什么我不使用预训练权重效果这么差啊？
答：因为随机初始化的权值不好，提取的特征不好，也就导致了模型训练的效果不好，voc07+12、coco+voc07+12效果都不一样，预训练权重还是非常重要的。**

### p、你的权值都是哪里来的？
**问：如果网络不能从0开始训练的话你的权值哪里来的？
答：有些权值是官方转换过来的，有些权值是自己训练出来的，我用到的主干的imagenet的权值都是官方的。**

### q、视频检测与摄像头检测
**问：怎么用摄像头检测呀？
答：predict.py修改参数可以进行摄像头检测，也有视频详细解释了摄像头检测的思路。**

**问：怎么用视频检测呀？
答：同上**

### r、如何保存检测出的图片
**问：检测完的图片怎么保存？
答：一般目标检测用的是Image，所以查询一下PIL库的Image如何进行保存。详细看看predict.py文件的注释。**

**问：怎么用视频保存呀？
答：详细看看predict.py文件的注释。**

### s、遍历问题
**问：如何对一个文件夹的图片进行遍历？
答：一般使用os.listdir先找出文件夹里面的所有图片，然后根据predict.py文件里面的执行思路检测图片就行了，详细看看predict.py文件的注释。**

**问：如何对一个文件夹的图片进行遍历？并且保存。
答：遍历的话一般使用os.listdir先找出文件夹里面的所有图片，然后根据predict.py文件里面的执行思路检测图片就行了。保存的话一般目标检测用的是Image，所以查询一下PIL库的Image如何进行保存。如果有些库用的是cv2，那就是查一下cv2怎么保存图片。详细看看predict.py文件的注释。**

### t、路径问题（No such file or directory、StopIteration: [Errno 13] Permission denied: 'XXXXXX'）
**问：我怎么出现了这样的错误呀：**
```python
FileNotFoundError: 【Errno 2】 No such file or directory
StopIteration: [Errno 13] Permission denied: 'D:\\Study\\Collection\\Dataset\\VOC07+12+test\\VOCdevkit/VOC2007'
……………………………………
……………………………………
```
**答：去检查一下文件夹路径，查看是否有对应文件；并且检查一下2007_train.txt，其中文件路径是否有错。**
关于路径有几个重要的点：
**文件夹名称中一定不要有空格。
注意相对路径和绝对路径。
多百度路径相关的知识。**

**所有的路径问题基本上都是根目录问题，好好查一下相对目录的概念！**
### u、和原版比较问题，你怎么和原版不一样啊？
**问：原版的代码是XXX，为什么你的代码是XXX？
答：是啊……这要不怎么说我不是原版呢……**

**问：你这个代码和原版比怎么样，可以达到原版的效果么？
答：基本上可以达到，我都用voc数据测过，我没有好显卡，没有能力在coco上测试与训练。**

**问：你有没有实现yolov4所有的tricks，和原版差距多少？
答：并没有实现全部的改进部分，由于YOLOV4使用的改进实在太多了，很难完全实现与列出来，这里只列出来了一些我比较感兴趣，而且非常有效的改进。论文中提到的SAM（注意力机制模块），作者自己的源码也没有使用。还有其它很多的tricks，不是所有的tricks都有提升，我也没法实现全部的tricks。至于和原版的比较，我没有能力训练coco数据集，根据使用过的同学反应差距不大。**

### v、我的检测速度是xxx正常吗？我的检测速度还能增快吗？
**问：你这个FPS可以到达多少，可以到 XX FPS么？
答：FPS和机子的配置有关，配置高就快，配置低就慢。**

**问：我的检测速度是xxx正常吗？我的检测速度还能增快吗？
答：看配置，配置好速度就快，如果想要配置不变的情况下加快速度，就要修改网络了。**

**问：为什么我用服务器去测试yolov4（or others）的FPS只有十几？
答：检查是否正确安装了tensorflow-gpu或者pytorch的gpu版本，如果已经正确安装，可以去利用time.time()的方法查看detect_image里面，哪一段代码耗时更长（不仅只有网络耗时长，其它处理部分也会耗时，如绘图等）。**

**问：为什么论文中说速度可以达到XX，但是这里却没有？
答：检查是否正确安装了tensorflow-gpu或者pytorch的gpu版本，如果已经正确安装，可以去利用time.time()的方法查看detect_image里面，哪一段代码耗时更长（不仅只有网络耗时长，其它处理部分也会耗时，如绘图等）。有些论文还会使用多batch进行预测，我并没有去实现这个部分。**

### w、预测图片不显示问题
**问：为什么你的代码在预测完成后不显示图片？只是在命令行告诉我有什么目标。
答：给系统安装一个图片查看器就行了。**

### x、算法评价问题（目标检测的map、PR曲线、Recall、Precision等）
**问：怎么计算map？
答：看map视频，都一个流程。**

**问：计算map的时候，get_map.py里面有一个MINOVERLAP是什么用的，是iou吗？
答：是iou，它的作用是判断预测框和真实框的重合成度，如果重合程度大于MINOVERLAP，则预测正确。**

**问：为什么get_map.py里面的self.confidence（self.score）要设置的那么小？
答：看一下map的视频的原理部分，要知道所有的结果然后再进行pr曲线的绘制。**

**问：能不能说说怎么绘制PR曲线啥的呀。
答：可以看mAP视频，结果里面有PR曲线。**

**问：怎么计算Recall、Precision指标。
答：这俩指标应该是相对于特定的置信度的，计算map的时候也会获得。**

### y、coco数据集训练问题
**问：目标检测怎么训练COCO数据集啊？。
答：coco数据训练所需要的txt文件可以参考qqwweee的yolo3的库，格式都是一样的。**

### z、UP，怎么优化模型啊？我想提升效果
**问：up，怎么修改模型啊，我想发个小论文！
答：建议看看yolov3和yolov4的区别，然后看看yolov4的论文，作为一个大型调参现场非常有参考意义，使用了很多tricks。我能给的建议就是多看一些经典模型，然后拆解里面的亮点结构并使用。**

### aa、UP，有Focal LOSS的代码吗？怎么改啊？
**问：up，YOLO系列使用Focal LOSS的代码你有吗，有提升吗？
答：很多人试过，提升效果也不大（甚至变的更Low），它自己有自己的正负样本的平衡方式**。改代码的事情，还是自己好好看看代码吧。

### ab、部署问题（ONNX、TensorRT等）
我没有具体部署到手机等设备上过，所以很多部署问题我并不了解……

## 4、语义分割库问题汇总
### a、shape不匹配问题
#### 1）、训练时shape不匹配问题
**问：up主，为什么运行train.py会提示shape不匹配啊？
答：在keras环境中，因为你训练的种类和原始的种类不同，网络结构会变化，所以最尾部的shape会有少量不匹配。**

#### 2）、预测时shape不匹配问题
**问：为什么我运行predict.py会提示我说shape不匹配呀。**
##### i、copying a param with shape torch.Size([75, 704, 1, 1]) from checkpoint
在Pytorch里面是这样的：
![在这里插入图片描述](https://img-blog.csdnimg.cn/20200722171631901.png)
##### ii、Shapes are [1,1,1024,75] and [255,1024,1,1]. for 'Assign_360' (op: 'Assign') with input shapes: [1,1,1024,75], [255,1024,1,1].
在Keras里面是这样的：
![在这里插入图片描述](https://img-blog.csdnimg.cn/20200722171523380.png?x-oss-process=image/watermark,type_ZmFuZ3poZW5naGVpdGk,shadow_10,text_aHR0cHM6Ly9ibG9nLmNzZG4ubmV0L3dlaXhpbl80NDc5MTk2NA==,size_16,color_FFFFFF,t_70)
**答：原因主要有二：
1、train.py里面的num_classes没改。
2、预测时num_classes没改。
3、预测时model_path没改。
请检查清楚！训练和预测的时候用到的num_classes都需要检查！**

### b、显存不足问题（OOM、RuntimeError: CUDA out of memory）。
**问：为什么我运行train.py下面的命令行闪的贼快，还提示OOM啥的？ 
答：这是在keras中出现的，爆显存了，可以改小batch_size。**

**需要注意的是，受到BatchNorm2d影响，batch_size不可为1，至少为2。**

**问：为什么提示 RuntimeError: CUDA out of memory. Tried to allocate 52.00 MiB (GPU 0; 15.90 GiB total capacity; 14.85 GiB already allocated; 51.88 MiB free; 15.07 GiB reserved in total by PyTorch)？ 
答：这是pytorch中出现的，爆显存了，同上。**

**问：为什么我显存都没利用，就直接爆显存了？ 
答：都爆显存了，自然就不利用了，模型没有开始训练。**

### c、为什么要进行冻结训练与解冻训练，不进行行吗？
**问：为什么要冻结训练和解冻训练呀？
答：可以不进行，本质上是为了保证性能不足的同学的训练，如果电脑性能完全不够，可以将Freeze_Epoch和UnFreeze_Epoch设置成一样，只进行冻结训练。**

**同时这也是迁移学习的思想，因为神经网络主干特征提取部分所提取到的特征是通用的，我们冻结起来训练可以加快训练效率，也可以防止权值被破坏。**
在冻结阶段，模型的主干被冻结了，特征提取网络不发生改变。占用的显存较小，仅对网络进行微调。
在解冻阶段，模型的主干不被冻结了，特征提取网络会发生改变。占用的显存较大，网络所有的参数都会发生改变。

### d、我的LOSS好大啊，有问题吗？（我的LOSS好小啊，有问题吗？）
**问：为什么我的网络不收敛啊，LOSS是XXXX。
答：不同网络的LOSS不同，LOSS只是一个参考指标，用于查看网络是否收敛，而非评价网络好坏，我的yolo代码都没有归一化，所以LOSS值看起来比较高，LOSS的值不重要，重要的是是否在变小，预测是否有效果。**

### e、为什么我训练出来的模型没有预测结果？
**问：为什么我的训练效果不好？预测了没有框（框不准）。
答：**
**考虑几个问题：
1、数据集问题，这是最重要的问题。小于500的自行考虑增加数据集；一定要检查数据集的标签，视频中详细解析了VOC数据集的格式，但并不是有输入图片有输出标签即可，还需要确认标签的每一个像素值是否为它对应的种类。很多同学的标签格式不对，最常见的错误格式就是标签的背景为黑，目标为白，此时目标的像素点值为255，无法正常训练，目标需要为1才行。
2、是否解冻训练，如果数据集分布与常规画面差距过大需要进一步解冻训练，调整主干，加强特征提取能力。
3、网络问题，可以尝试不同的网络。
4、训练时长问题，有些同学只训练了几代表示没有效果，按默认参数训练完。
5、确认自己是否按照步骤去做了。
6、不同网络的LOSS不同，LOSS只是一个参考指标，用于查看网络是否收敛，而非评价网络好坏，LOSS的值不重要，重要的是是否收敛。**

**问：为什么我的训练效果不好？对小目标预测不准确。
答：对于deeplab和pspnet而言，可以修改一下downsample_factor，当downsample_factor为16的时候下采样倍数过多，效果不太好，可以修改为8。**

### f、为什么我计算出来的miou是0？
**问：为什么我的训练效果不好？计算出来的miou是0？。**
答：
与e类似，**考虑几个问题：
1、数据集问题，这是最重要的问题。小于500的自行考虑增加数据集；一定要检查数据集的标签，视频中详细解析了VOC数据集的格式，但并不是有输入图片有输出标签即可，还需要确认标签的每一个像素值是否为它对应的种类。很多同学的标签格式不对，最常见的错误格式就是标签的背景为黑，目标为白，此时目标的像素点值为255，无法正常训练，目标需要为1才行。
2、是否解冻训练，如果数据集分布与常规画面差距过大需要进一步解冻训练，调整主干，加强特征提取能力。
3、网络问题，可以尝试不同的网络。
4、训练时长问题，有些同学只训练了几代表示没有效果，按默认参数训练完。
5、确认自己是否按照步骤去做了。
6、不同网络的LOSS不同，LOSS只是一个参考指标，用于查看网络是否收敛，而非评价网络好坏，LOSS的值不重要，重要的是是否收敛。**

### g、gbk编码错误（'gbk' codec can't decode byte）。
**问：我怎么出现了gbk什么的编码错误啊：**
```python
UnicodeDecodeError: 'gbk' codec can't decode byte 0xa6 in position 446: illegal multibyte sequence
```
**答：标签和路径不要使用中文，如果一定要使用中文，请注意处理的时候编码的问题，改成打开文件的encoding方式改为utf-8。**

### h、我的图片是xxx*xxx的分辨率的，可以用吗？
**问：我的图片是xxx*xxx的分辨率的，可以用吗！**
**答：可以用，代码里面会自动进行resize与数据增强。**

### i、我想进行数据增强！怎么增强？
**问：我想要进行数据增强！怎么做呢？**
**答：可以用，代码里面会自动进行resize与数据增强。**

### j、多GPU训练。
**问：怎么进行多GPU训练？
答：pytorch的大多数代码可以直接使用gpu训练，keras的话直接百度就好了，实现并不复杂，我没有多卡没法详细测试，还需要各位同学自己努力了。**

### k、能不能训练灰度图？
**问：能不能训练灰度图（预测灰度图）啊？
答：我的大多数库会将灰度图转化成RGB进行训练和预测，如果遇到代码不能训练或者预测灰度图的情况，可以尝试一下在get_random_data里面将Image.open后的结果转换成RGB，预测的时候也这样试试。（仅供参考）**

### l、断点续练问题。
**问：我已经训练过几个世代了，能不能从这个基础上继续开始训练
答：可以，你在训练前，和载入预训练权重一样载入训练过的权重就行了。一般训练好的权重会保存在logs文件夹里面，将model_path修改成你要开始的权值的路径即可。**

### m、我要训练其它的数据集，预训练权重能不能用？
**问：如果我要训练其它的数据集，预训练权重要怎么办啊？**
**答：数据的预训练权重对不同数据集是通用的，因为特征是通用的，预训练权重对于99%的情况都必须要用，不用的话权值太过随机，特征提取效果不明显，网络训练的结果也不会好。**

### n、网络如何从0开始训练？
**问：我要怎么不使用预训练权重啊？
答：看一看注释、大多数代码是model_path = ''，Freeze_Train = Fasle**，如果设置model_path无用，**那么把载入预训练权重的代码注释了就行。**

### o、为什么从0开始训练效果这么差（修改了网络主干，效果不好怎么办）？
**问：为什么我不使用预训练权重效果这么差啊？
答：因为随机初始化的权值不好，提取的特征不好，也就导致了模型训练的效果不好，预训练权重还是非常重要的。**

**问：up，我修改了网络，预训练权重还能用吗？
答：修改了主干的话，如果不是用的现有的网络，基本上预训练权重是不能用的，要么就自己判断权值里卷积核的shape然后自己匹配，要么只能自己预训练去了；修改了后半部分的话，前半部分的主干部分的预训练权重还是可以用的，如果是pytorch代码的话，需要自己修改一下载入权值的方式，判断shape后载入，如果是keras代码，直接by_name=True,skip_mismatch=True即可。**
权值匹配的方式可以参考如下：
```python
# 加快模型训练的效率
print('Loading weights into state dict...')
device = torch.device('cuda' if torch.cuda.is_available() else 'cpu')
model_dict = model.state_dict()
pretrained_dict = torch.load(model_path, map_location=device)
a = {}
for k, v in pretrained_dict.items():
    try:    
        if np.shape(model_dict[k]) ==  np.shape(v):
            a[k]=v
    except:
        pass
model_dict.update(a)
model.load_state_dict(model_dict)
print('Finished!')
```

**问：为什么从0开始训练效果这么差（我修改了网络主干，效果不好怎么办）？
答：一般来讲，网络从0开始的训练效果会很差，因为权值太过随机，特征提取效果不明显，因此非常、非常、非常不建议大家从0开始训练！如果一定要从0开始，可以了解imagenet数据集，首先训练分类模型，获得网络的主干部分权值，分类模型的 主干部分 和该模型通用，基于此进行训练。
网络修改了主干之后也是同样的问题，随机的权值效果很差。**

**问：怎么在模型上从0开始训练？
答：在算力不足与调参能力不足的情况下从0开始训练毫无意义。模型特征提取能力在随机初始化参数的情况下非常差。没有好的参数调节能力和算力，无法使得网络正常收敛。**
如果一定要从0开始，那么训练的时候请注意几点：
 - 不载入预训练权重。 
 - 不要进行冻结训练，注释冻结模型的代码。

**问：为什么我不使用预训练权重效果这么差啊？
答：因为随机初始化的权值不好，提取的特征不好，也就导致了模型训练的效果不好，voc07+12、coco+voc07+12效果都不一样，预训练权重还是非常重要的。**

### p、你的权值都是哪里来的？
**问：如果网络不能从0开始训练的话你的权值哪里来的？
答：有些权值是官方转换过来的，有些权值是自己训练出来的，我用到的主干的imagenet的权值都是官方的。**


### q、视频检测与摄像头检测
**问：怎么用摄像头检测呀？
答：predict.py修改参数可以进行摄像头检测，也有视频详细解释了摄像头检测的思路。**

**问：怎么用视频检测呀？
答：同上**

### r、如何保存检测出的图片
**问：检测完的图片怎么保存？
答：一般目标检测用的是Image，所以查询一下PIL库的Image如何进行保存。详细看看predict.py文件的注释。**

**问：怎么用视频保存呀？
答：详细看看predict.py文件的注释。**

### s、遍历问题
**问：如何对一个文件夹的图片进行遍历？
答：一般使用os.listdir先找出文件夹里面的所有图片，然后根据predict.py文件里面的执行思路检测图片就行了，详细看看predict.py文件的注释。**

**问：如何对一个文件夹的图片进行遍历？并且保存。
答：遍历的话一般使用os.listdir先找出文件夹里面的所有图片，然后根据predict.py文件里面的执行思路检测图片就行了。保存的话一般目标检测用的是Image，所以查询一下PIL库的Image如何进行保存。如果有些库用的是cv2，那就是查一下cv2怎么保存图片。详细看看predict.py文件的注释。**

### t、路径问题（No such file or directory、StopIteration: [Errno 13] Permission denied: 'XXXXXX'）
**问：我怎么出现了这样的错误呀：**
```python
FileNotFoundError: 【Errno 2】 No such file or directory
StopIteration: [Errno 13] Permission denied: 'D:\\Study\\Collection\\Dataset\\VOC07+12+test\\VOCdevkit/VOC2007'
……………………………………
……………………………………
```
**答：去检查一下文件夹路径，查看是否有对应文件；并且检查一下2007_train.txt，其中文件路径是否有错。**
关于路径有几个重要的点：
**文件夹名称中一定不要有空格。
注意相对路径和绝对路径。
多百度路径相关的知识。**

**所有的路径问题基本上都是根目录问题，好好查一下相对目录的概念！**
### u、和原版比较问题，你怎么和原版不一样啊？
**问：原版的代码是XXX，为什么你的代码是XXX？
答：是啊……这要不怎么说我不是原版呢……**

**问：你这个代码和原版比怎么样，可以达到原版的效果么？
答：基本上可以达到，我都用voc数据测过，我没有好显卡，没有能力在coco上测试与训练。**

### v、我的检测速度是xxx正常吗？我的检测速度还能增快吗？
**问：你这个FPS可以到达多少，可以到 XX FPS么？
答：FPS和机子的配置有关，配置高就快，配置低就慢。**

**问：我的检测速度是xxx正常吗？我的检测速度还能增快吗？
答：看配置，配置好速度就快，如果想要配置不变的情况下加快速度，就要修改网络了。**

**问：为什么论文中说速度可以达到XX，但是这里却没有？
答：检查是否正确安装了tensorflow-gpu或者pytorch的gpu版本，如果已经正确安装，可以去利用time.time()的方法查看detect_image里面，哪一段代码耗时更长（不仅只有网络耗时长，其它处理部分也会耗时，如绘图等）。有些论文还会使用多batch进行预测，我并没有去实现这个部分。**

### w、预测图片不显示问题
**问：为什么你的代码在预测完成后不显示图片？只是在命令行告诉我有什么目标。
答：给系统安装一个图片查看器就行了。**

### x、算法评价问题（miou）
**问：怎么计算miou？
答：参考视频里的miou测量部分。**

**问：怎么计算Recall、Precision指标。
答：现有的代码还无法获得，需要各位同学理解一下混淆矩阵的概念，然后自行计算一下。**

### y、UP，怎么优化模型啊？我想提升效果
**问：up，怎么修改模型啊，我想发个小论文！
答：建议目标检测中的yolov4论文，作为一个大型调参现场非常有参考意义，使用了很多tricks。我能给的建议就是多看一些经典模型，然后拆解里面的亮点结构并使用。**

### z、部署问题（ONNX、TensorRT等）
我没有具体部署到手机等设备上过，所以很多部署问题我并不了解……

## 5、交流群问题
**问：up，有没有QQ群啥的呢？
答：没有没有，我没有时间管理QQ群……**

## 6、怎么学习的问题
**问：up，你的学习路线怎么样的？我是个小白我要怎么学？
答：这里有几点需要注意哈
1、我不是高手，很多东西我也不会，我的学习路线也不一定适用所有人。
2、我实验室不做深度学习，所以我很多东西都是自学，自己摸索，正确与否我也不知道。
3、我个人觉得学习更靠自学**
学习路线的话，我是先学习了莫烦的python教程，从tensorflow、keras、pytorch入门，入门完之后学的SSD，YOLO，然后了解了很多经典的卷积网，后面就开始学很多不同的代码了，我的学习方法就是一行一行的看，了解整个代码的执行流程，特征层的shape变化等，花了很多时间也没有什么捷径，就是要花时间吧。
